# Supplementary material for: The 1831 CE mystery eruption identified as Zavaritskii caldera, Simushir Island (Kurils)
Source: Proc Natl Acad Sci U S A. 2024 Dec 30;122(1):e2416699122. doi: 10.1073/pnas.2416699122 (PMC11725861; doi:10.1073/pnas.2416699122)
Supplement: Supplementary file 2 — Dataset S01 (XLSX) [file pnas.2416699122.sd01.xlsx]

## Sheet: core_details
core	latitude	longitude	elevation (m)	analysis method
NEEM-2011-S1	77.5N	51.1W	2454	continuous flow analysis
Tunu2013	78.0N	33.9W	2015	continuous flow analysis
B19	78.0N	36.4W	2270	continuous flow analysis
NGRIP1	76.1N	42.3W	2917	discrete ion chromatography, samples at 5 cm resolution, data from Plummer et al. (2012)
note for continuous flow analysis, particles were measured optically in the following size ranges:
partcnt2_md	2.6–4.5 µm
partcnt3_lg	4.5–9 µm
note all ages are tied to the NEEM-2011-S1 timescale (Sigl et al. 2015) using the Zav-1 tephra (particle) peak

## Sheet: NEEM_2011_S1
year_CE	nssS_ng_g	partcnt2_md	partcnt3_lg
1850.96	11.107	0.019	0.006
1850.88	10.632	0.009	0.002
1850.79	10.081	0.008	0.002
1850.71	9.335	0.008	0.003
1850.62	9.076	0.006	0.003
1850.54	9.727	0.006	0.002
1850.46	11.153	0.004	0.002
1850.38	13.865	0.005	0.004
1850.29	17.527	0.007	0.007
1850.21	25.212	0.013	0.009
1850.12	28.624	0.027	0.006
1850.04	30.273	0.049	0.008
1849.96	22.716	0.032	0.006
1849.88	13.647	0.007	0.003
1849.79	10.309	0.008	0.002
1849.71	7.876	0.005	0.002
1849.62	6.499	0.005	0.003
1849.54	9.509	0.005	0.003
1849.46	14.949	0.004	0.003
1849.38	19.475	0.008	0.003
1849.29	17.972	0.009	0.002
1849.21	15.723	0.01	0.002
1849.12	14.706	0.014	0.002
1849.04	16.208	0.012	0.002
1848.96	14.544	0.01	0.003
1848.88	10.657	0.006	0.002
1848.79	8.784	0.006	0.002
1848.71	10.132	0.006	0.002
1848.62	11.599	0.007	0.004
1848.54	11.727	0.006	0.002
1848.46	13.565	0.005	0.002
1848.38	15.64	0.006	0.001
1848.29	14.1	0.008	0.002
1848.21	13.569	0.01	0.003
1848.12	16.034	0.01	0.003
1848.04	17.411	0.02	0.004
1847.96	17.856	0.02	0.004
1847.88	18.604	0.017	0.009
1847.79	18.574	0.024	0.027
1847.71	17.016	0.021	0.032
1847.62	14.082	0.011	0.012
1847.54	12.9	0.005	0.001
1847.46	13.702	0.005	0.002
1847.38	17.044	0.005	0.003
1847.29	16.657	0.012	0.005
1847.21	15.562	0.026	0.005
1847.12	15.164	0.028	0.006
1847.04	19.234	0.029	0.006
1846.96	18.218	0.014	0.005
1846.88	13.55	0.012	0.004
1846.79	14.768	0.009	0.005
1846.71	14.334	0.008	0.005
1846.62	12.104	0.01	0.008
1846.54	10.997	0.005	0.002
1846.46	15.017	0.007	0.003
1846.38	20.454	0.018	0.005
1846.29	23.449	0.028	0.005
1846.21	22.196	0.021	0.004
1846.12	18.822	0.008	0.002
1846.04	18.352	0.006	0.004
1845.96	20.573	0.004	0.001
1845.88	22.261	0.006	0.002
1845.79	22.248	0.007	0.003
1845.71	22.327	0.005	0.002
1845.62	21.279	0.003	0.002
1845.54	18.825	0.004	0.002
1845.46	15.851	0.004	0.003
1845.38	13.478	0.007	0.005
1845.29	13.124	0.016	0.006
1845.21	13.929	0.037	0.012
1845.12	12.978	0.04	0.015
1845.04	10.97	0.03	0.013
1844.96	8.829	0.017	0.007
1844.88	8.247	0.007	0.003
1844.79	8.804	0.005	0.001
1844.71	9.697	0.005	0.002
1844.62	11.291	0.005	0.002
1844.54	14.524	0.006	0.002
1844.46	17.537	0.01	0.006
1844.38	19.039	0.011	0.005
1844.29	17.737	0.01	0.004
1844.21	16.085	0.011	0.005
1844.12	16.036	0.015	0.005
1844.04	15.678	0.019	0.009
1843.96	14.158	0.013	0.01
1843.88	11.227	0.012	0.006
1843.79	11.735	0.017	0.017
1843.71	16.365	0.011	0.015
1843.62	16.828	0.008	0.016
1843.54	16.519	0.007	0.006
1843.46	19.983	0.008	0.007
1843.38	19.002	0.015	0.035
1843.29	14.447	0.019	0.032
1843.21	13.566	0.017	0.004
1843.12	16.504	0.017	0.005
1843.04	19.191	0.024	0.011
1842.96	19.958	0.052	0.028
1842.88	18.889	0.063	0.043
1842.79	18.483	0.032	0.041
1842.71	16.358	0.03	0.032
1842.62	12.984	0.022	0.024
1842.54	10.647	0.013	0.021
1842.46	9.767	0.01	0.019
1842.38	10.207	0.01	0.014
1842.29	12.406	0.01	0.015
1842.21	15.524	0.028	0.012
1842.12	17.047	0.038	0.01
1842.04	16.221	0.029	0.005
1841.96	14.769	0.02	0.004
1841.88	13.019	0.009	0.005
1841.79	12.288	0.007	0.005
1841.71	12.603	0.007	0.008
1841.62	14.152	0.006	0.006
1841.54	15.652	0.005	0.002
1841.46	16.657	0.006	0.002
1841.38	16.544	0.011	0.002
1841.29	14.598	0.018	0.003
1841.21	11.805	0.018	0.005
1841.12	9.529	0.01	0.007
1841.04	8.995	0.005	0.004
1840.96	8.347	0.004	0.002
1840.88	7.945	0.005	0.001
1840.79	8.614	0.004	0.001
1840.71	10.162	0.004	0.002
1840.62	11.358	0.007	0.004
1840.54	11.22	0.01	0.003
1840.46	10.701	0.016	0.004
1840.38	10.538	0.019	0.004
1840.29	10.326	0.01	0.002
1840.21	10.373	0.004	0.001
1840.12	9.581	0.005	0.003
1840.04	8.091	0.006	0.003
1839.96	8.243	0.004	0.002
1839.88	10.355	0.004	0.001
1839.79	9.266	0.005	0.002
1839.71	7.592	0.003	0.002
1839.62	8.051	0.003	0.002
1839.54	10.791	0.006	0.001
1839.46	14.835	0.027	0.006
1839.38	16.73	0.038	0.009
1839.29	13.78	0.023	0.007
1839.21	12.104	0.017	0.011
1839.12	12.187	0.028	0.029
1839.04	11.892	0.017	0.011
1838.96	10.644	0.012	0.01
1838.88	10.342	0.019	0.016
1838.79	12.806	0.024	0.02
1838.71	16.163	0.014	0.014
1838.62	18.732	0.014	0.012
1838.54	17.95	0.021	0.008
1838.46	15.516	0.029	0.008
1838.38	14.28	0.029	0.007
1838.29	15.543	0.029	0.006
1838.21	20.028	0.032	0.007
1838.12	24.979	0.041	0.009
1838.04	26.103	0.082	0.021
1837.96	23.089	0.045	0.014
1837.88	17.012	0.006	0.003
1837.79	13.934	0.005	0.002
1837.71	14.673	0.004	0.002
1837.62	19.117	0.005	0.002
1837.54	23.09	0.017	0.006
1837.46	23.713	0.022	0.008
1837.38	22.607	0.014	0.007
1837.29	23.84	0.027	0.025
1837.21	30.211	0.043	0.05
1837.12	36.12	0.045	0.055
1837.04	36.031	0.023	0.012
1836.96	34.687	0.014	0.006
1836.88	32.396	0.013	0.007
1836.79	31.098	0.008	0.005
1836.71	28.795	0.006	0.002
1836.62	28.152	0.006	0.003
1836.54	28.688	0.006	0.003
1836.46	29.838	0.009	0.005
1836.38	30.564	0.023	0.02
1836.29	30.451	0.037	0.024
1836.21	29.185	0.036	0.023
1836.12	33.035	0.022	0.017
1836.04	36.008	0.019	0.007
1835.96	36.046	0.019	0.013
1835.88	31.769	0.008	0.009
1835.79	26.457	0.006	0.008
1835.71	21.121	0.005	0.002
1835.62	18.59	0.006	0.002
1835.54	18.389	0.005	0.001
1835.46	17.921	0.005	0.002
1835.38	16.11	0.004	0.001
1835.29	14.85	0.004	0.001
1835.21	14.109	0.009	0.002
1835.12	13.942	0.013	0.002
1835.04	12.188	0.012	0.003
1834.96	9.176	0.005	0.003
1834.88	7.739	0.002	0.002
1834.79	7.423	0.002	0.00099999
1834.71	7.194	0.003	0.001
1834.62	8.184	0.004	0.001
1834.54	9.723	0.004	0.001
1834.46	11.345	0.005	0.001
1834.38	11.348	0.005	0.002
1834.29	11.123	0.007	0.002
1834.21	14.523	0.014	0.002
1834.12	16.819	0.023	0.005
1834.04	17.283	0.02	0.006
1833.96	17.218	0.01	0.004
1833.88	17.558	0.007	0.006
1833.79	18.294	0.007	0.007
1833.71	20.304	0.008	0.008
1833.62	23.211	0.008	0.007
1833.54	25.172	0.008	0.005
1833.46	27.178	0.009	0.004
1833.38	31.364	0.012	0.004
1833.29	35.523	0.017	0.004
1833.21	34.7	0.02	0.006
1833.12	33.564	0.022	0.005
1833.04	38.901	0.011	0.006
1832.96	42.382	0.007	0.004
1832.88	44.04	0.006	0.004
1832.79	44.456	0.006	0.005
1832.71	48.412	0.005	0.004
1832.62	51.774	0.006	0.004
1832.54	56.244	0.008	0.004
1832.46	57.812	0.008	0.003
1832.38	59.061	0.01	0.004
1832.29	58.974	0.015	0.003
1832.21	56.711	0.017	0.004
1832.12	51.823	0.019	0.004
1832.04	45.125	0.021	0.004
1831.96	37.291	0.021	0.005
1831.88	29.144	0.03	0.015
1831.79	24.759	0.049	0.031
1831.71	24.04	0.053	0.041
1831.62	25.162	0.054	0.095
1831.54	25.107	0.046	0.149
1831.46	23.974	0.033	0.141
1831.38	18.958	0.014	0.012
1831.29	16.706	0.016	0.009
1831.21	16.075	0.015	0.005
1831.12	13.501	0.015	0.003
1831.04	11.222	0.01	0.003
1830.96	11.508	0.006	0.002
1830.88	11.632	0.007	0.002
1830.79	9.532	0.007	0.003
1830.71	7.91	0.004	0.003
1830.62	7.339	0.003	0.002
1830.54	8.149	0.005	0.002
1830.46	9.016	0.005	0.003
1830.38	14.157	0.009	0.004
1830.29	22.136	0.018	0.005
1830.21	18.864	0.018	0.007
1830.12	13.298	0.017	0.006
1830.04	11.381	0.022	0.012
1829.96	10.172	0.015	0.01
1829.88	10.89	0.006	0.005
1829.79	16.43	0.007	0.002
1829.71	17.457	0.007	0.002
1829.62	14.534	0.006	0.004
1829.54	14.447	0.008	0.005
1829.46	13.919	0.008	0.006
1829.38	16.934	0.015	0.011
1829.29	19.884	0.04	0.019
1829.21	17.729	0.052	0.017
1829.12	9.673	0.033	0.012
1829.04	3.807	0.013	0.006
1828.96
1828.88	14.184
1828.79	15.016	0.01	0.005
1828.71	12.73	0.008	0.004
1828.62	9.633	0.002	0.001
1828.54	9.74	0.003	0.001
1828.46	11.778	0.003	0.001
1828.38	15.197	0.005	0.001
1828.29	20.824	0.011	0.003
1828.21	24.273	0.025	0.005
1828.12	20.065	0.031	0.008
1828.04	13.464	0.031	0.005
1827.96	11.732	0.021	0.005
1827.88	8.768	0.013	0.005
1827.79	6.517	0.005	0.002
1827.71	7.508	0.003	0.001
1827.62	9.549	0.002	0.00099999
1827.54	11.205	0.004	0.001
1827.46	13.763	0.005	0.003
1827.38	14.484	0.009	0.003
1827.29	15.432	0.015	0.003
1827.21	16.987	0.015	0.002
1827.12	15.385	0.022	0.005
1827.04	11.389	0.018	0.007
1826.96	11.253	0.022	0.011
1826.88	15.98	0.012	0.007
1826.79	17.449	0.007	0.004
1826.71	14.21	0.006	0.003
1826.62	9.188	0.006	0.005
1826.54	5.441	0.003	0.001
1826.46	4.975	0.002	0.001
1826.38	6.51	0.003	0.001
1826.29	8.353	0.005	0.002
1826.21	10.572	0.008	0.002
1826.12	13.597	0.01	0.004
1826.04	16.388	0.012	0.007
1825.96	15.766	0.014	0.013
1825.88	14.168	0.017	0.023
1825.79	13.885	0.01	0.017
1825.71	14.618	0.003	0.002
1825.62	17.516	0.003	0.002
1825.54	18.58	0.006	0.003
1825.46	18.342	0.009	0.005
1825.38	17.474	0.015	0.006
1825.29	18.027	0.014	0.003
1825.21	15.928	0.011	0.001
1825.12	15.419	0.011	0.002
1825.04	15.09	0.011	0.005
1824.96	13.212	0.011	0.009
1824.88	12.431	0.012	0.009
1824.79	11.644	0.01	0.011
1824.71	12.85	0.01	0.013
1824.62	14.037	0.011	0.015
1824.54	13.825	0.009	0.012
1824.46	14.145	0.008	0.004
1824.38	15.401	0.014	0.004
1824.29	17.258	0.018	0.003
1824.21	17.386	0.022	0.004
1824.12	16.697	0.018	0.003
1824.04	15.775	0.013	0.003
1823.96	16.797	0.008	0.002
1823.88	19.608	0.006	0.003
1823.79	26.268	0.004	0.002
1823.71	36.058	0.004	0.002
1823.62	52.647	0.005	0.002
1823.54	69.176	0.006	0.003
1823.46	77.233	0.007	0.005
1823.38	75.685	0.014	0.005
1823.29	62.059	0.019	0.008
1823.21	47.212	0.019	0.008
1823.12	31.993	0.016	0.007
1823.04	26.252	0.014	0.009
1822.96	23.956	0.016	0.008
1822.88	22.811	0.016	0.009
1822.79	21.869	0.009	0.005
1822.71	19.152	0.005	0.002
1822.62	16.853	0.004	0.001
1822.54	17.956	0.004	0.002
1822.46	19.177	0.004	0.002
1822.38	19.25	0.005	0.003
1822.29	18.81	0.01	0.002
1822.21	20.134	0.043	0.007
1822.12	18.914	0.086	0.011
1822.04	15.794	0.079	0.008
1821.96	13.911	0.03	0.007
1821.88	13.291	0.008	0.004
1821.79	12.086	0.007	0.003
1821.71	10.824	0.007	0.001
1821.62	9.292	0.004	0.001
1821.54	8.742	0.004	0.001
1821.46	8.974	0.004	0.002
1821.38	9.442	0.003	0.002
1821.29	12.917	0.004	0.002
1821.21	20.283	0.01	0.005
1821.12	25.008	0.016	0.006
1821.04	19.555	0.012	0.003
1820.96	14.001	0.005	0.002
1820.88	10.873	0.005	0.002
1820.79	10.66	0.007	0.005
1820.71	10.076	0.012	0.016
1820.62	9.573	0.016	0.016
1820.54	10.238	0.008	0.004
1820.46	12.044	0.005	0.002
1820.38	14.785	0.006	0.003
1820.29	16.831	0.016	0.005
1820.21	16.002	0.015	0.004
1820.12	11.76	0.008	0.003
1820.04	8.738	0.01	0.005
1819.96	7.484	0.008	0.004
1819.88	7.078	0.007	0.006
1819.79	8.186	0.007	0.009
1819.71	10.318	0.006	0.009
1819.62	11.761	0.004	0.001
1819.54	12.749	0.003	0.001
1819.46	12.576	0.005	0.001
1819.38	13.691	0.012	0.004
1819.29	14.95	0.023	0.008
1819.21	16.988	0.026	0.007
1819.12	19.929	0.025	0.006
1819.04	20.596	0.027	0.007
1818.96	19.069	0.027	0.007
1818.88	15.641	0.025	0.008
1818.79	13.354	0.014	0.004
1818.71	13.599	0.004	0.001
1818.62	11.723	0.004	0.001
1818.54	12.033	0.006	0.001
1818.46	12.387	0.013	0.005
1818.38	13.949	0.014	0.006
1818.29	14.963	0.014	0.005
1818.21	17.532	0.013	0.004
1818.12	19.069	0.012	0.004
1818.04	17.805	0.013	0.001
1817.96	15.936	0.015	0.002
1817.88	16.946	0.015	0.006
1817.79	15.268	0.008	0.004
1817.71	15.019	0.004	0.002
1817.62	18.003	0.005	0.001
1817.54	20.877	0.005	0.001
1817.46	20.896	0.006	0.002
1817.38	23	0.007	0.001
1817.29	35.588	0.006	0.002
1817.21	47.377	0.008	0.003
1817.12	54.297	0.011	0.004
1817.04	66.723	0.011	0.004
1816.96	76.951	0.011	0.003
1816.88	79.02	0.013	0.008
1816.79	75.809	0.009	0.006
1816.71	72.188	0.009	0.004
1816.62	72.747	0.006	0.002
1816.54	79.817	0.004	0.001
1816.46	87.771	0.004	0.001
1816.38	95.543	0.006	0.002
1816.29	98.284	0.01	0.004
1816.21	93.444	0.012	0.005
1816.12	77.933	0.011	0.004
1816.04	54.924	0.012	0.004
1815.96	36.487	0.015	0.007
1815.88	25.005	0.02	0.011
1815.79	20.508	0.018	0.011
1815.71	20.364	0.019	0.01
1815.62	21.32	0.01	0.01
1815.54	18.721	0.006	0.004
1815.46	15.82	0.007	0.003
1815.38	16.038	0.013	0.003
1815.29	18.3	0.02	0.003
1815.21	18.31	0.022	0.006
1815.12	16.648	0.016	0.008
1815.04	14.735	0.01	0.007
1814.96	13.267	0.009	0.005
1814.88	12.22	0.007	0.003
1814.79	13.199	0.009	0.007
1814.71	14.896	0.01	0.006
1814.62	17.336	0.007	0.005
1814.54	17.164	0.005	0.006
1814.46	16.196	0.006	0.005
1814.38	15.926	0.006	0.003
1814.29	16.18	0.016	0.017
1814.21	16.395	0.032	0.038
1814.12	16.424	0.034	0.028
1814.04	14.369	0.023	0.014
1813.96	10.959	0.019	0.012
1813.88	9.862	0.026	0.018
1813.79	9.723	0.097	0.076
1813.71	9.319	0.054	0.042
1813.62	9.597	0.003	0.001
1813.54	11.917	0.003	0.00099999
1813.46	16.478	0.007	0.003
1813.38	20.164	0.014	0.003
1813.29	20.256	0.031	0.006
1813.21	19.355	0.035	0.007
1813.12	19.095	0.043	0.006
1813.04	18.729	0.064	0.009
1812.96	14.931	0.024	0.007
1812.88	13.013	0.022	0.023
1812.79	11.968	0.017	0.019
1812.71	12.391	0.004	0.001
1812.62	13.914	0.003	0.001
1812.54	14.24	0.004	0.00099999
1812.46	15.463	0.004	0.001
1812.38	16.602	0.008	0.002
1812.29	16.365	0.017	0.002
1812.21	15.648	0.022	0.003
1812.12	15.207	0.019	0.003
1812.04	16.349	0.017	0.003
1811.96	16.819	0.012	0.003
1811.88	17.094	0.012	0.007
1811.79	17.099	0.016	0.005
1811.71	17.9	0.01	0.001
1811.62	17.421	0.011	0.003
1811.54	17.516	0.007	0.002
1811.46	17.275	0.008	0.002
1811.38	16.704	0.011	0.003
1811.29	16.016	0.011	0.002
1811.21	21.303	0.017	0.002
1811.12	33.522	0.04	0.006
1811.04	42.772	0.051	0.019
1810.96	47.652	0.053	0.022
1810.88	37.718	0.024	0.008
1810.79	32.141	0.007	0.004
1810.71	38.357	0.004	0.003
1810.62	44.92	0.004	0.002
1810.54	54.898	0.008	0.005
1810.46	67.085	0.015	0.006
1810.38	68.247	0.029	0.006
1810.29	67.104	0.042	0.009
1810.21	61.132	0.06	0.021
1810.12	47.49	0.036	0.042
1810.04	34.174	0.015	0.007
1809.96	30.251	0.013	0.005
1809.88	31.421	0.011	0.004
1809.79	27.108	0.008	0.003
1809.71	23.059	0.005	0.001
1809.62	17.607	0.004	0.001
1809.54	17.178	0.006	0.003
1809.46	18.59	0.013	0.009
1809.38	19.044	0.024	0.028
1809.29	17.683	0.019	0.019
1809.21	14.5	0.007	0.008
1809.12	12.552	0.006	0.003
1809.04	11.354	0.005	0.002
1808.96	11.335	0.005	0.001
1808.88	11.04	0.003	0.001
1808.79	9.139	0.003	0.001
1808.71	7.694	0.002	0.002
1808.62	6.885	0.002	0.001
1808.54	8.866	0.003	0.00099999
1808.46	13.565	0.004	0.002
1808.38	15.039	0.006	0.004
1808.29	16.601	0.015	0.003
1808.21	19.465	0.022	0.003
1808.12	18.209	0.019	0.003
1808.04	14.334	0.009	0.002
1807.96	8.024	0.004	0.001
1807.88	6.928	0.004	0.002
1807.79	7.584	0.006	0.002
1807.71	8.43	0.005	0.002
1807.62	9.752	0.003	0.001
1807.54	9.441	0.003	0.001
1807.46	8.973	0.004	0.001
1807.38	8.522	0.004	0.001
1807.29	8.546	0.006	0.002
1807.21	8.881	0.008	0.002
1807.12	6.825	0.005	0.002
1807.04	6.439	0.007	0.001
1806.96	7.677	0.007	0.002
1806.88	8.37	0.008	0.001
1806.79	8.279	0.012	0.006
1806.71	9.818	0.021	0.016
1806.62	12.123	0.007	0.003
1806.54	12.131	0.006	0.004
1806.46	10.38	0.005	0.003
1806.38	9.236	0.007	0.005
1806.29	11.523	0.005	0.004
1806.21	14.036	0.01	0.004
1806.12	14.024	0.018	0.01
1806.04	11.917	0.016	0.008
1805.96	11.8	0.015	0.005
1805.88	11.361	0.01	0.003
1805.79	10.598	0.005	0.002
1805.71	9.972	0.003	0.001
1805.62	10.242	0.003	0.001
1805.54	11.285	0.003	0.002
1805.46	11.998	0.002	0.001
1805.38	13.716	0.004	0.001
1805.29	16.631	0.004	0.001
1805.21	20.111	0.008	0.002
1805.12	22.037	0.015	0.002
1805.04	21.062	0.016	0.003
1804.96	15.377	0.019	0.01
1804.88	11.863	0.043	0.021
1804.79	11.099	0.024	0.01
1804.71	10.604	0.006	0.002
1804.62	9.951	0.005	0.003
1804.54	10.7	0.004	0.002
1804.46	10.538	0.006	0.003
1804.38	9.187	0.007	0.004
1804.29	9.686	0.006	0.001
1804.21	10.386	0.009	0.001
1804.12	10.809	0.015	0.004
1804.04	11.215	0.01	0.004
1803.96	8.99	0.008	0.004
1803.88	6.638	0.008	0.003
1803.79	7.223	0.006	0.002
1803.71	7.777	0.008	0.002
1803.62	10.09	0.009	0.003
1803.54	10.556	0.004	0.003
1803.46	9.832	0.005	0.005
1803.38	10.036	0.006	0.005
1803.29	8.938	0.005	0.004
1803.21	12.344	0.005	0.002
1803.12	17.975	0.014	0.004
1803.04	13.956	0.014	0.007
1802.96	10.404	0.007	0.001
1802.88	10.191	0.007	0.001
1802.79	9.961	0.01	0.003
1802.71	11.52	0.009	0.006
1802.62	11.747	0.008	0.01
1802.54	11.79	0.005	0.003
1802.46	12.532	0.008	0.002
1802.38	13.396	0.018	0.002
1802.29	13.109	0.019	0.003
1802.21	13.239	0.015	0.002
1802.12	11.104	0.01	0.002
1802.04	8.971	0.007	0.001
1801.96	8.5	0.004	0.001
1801.88	8.082	0.004	0.001
1801.79	9.846	0.005	0.004
1801.71	10.748	0.006	0.006
1801.62	11.947	0.006	0.007
1801.54	13.121	0.007	0.006
1801.46	16.818	0.007	0.003
1801.38	20.467	0.011	0.003
1801.29	25.539	0.027	0.005
1801.21	29.173	0.048	0.007
1801.12	32.283	0.058	0.007
1801.04	33.883	0.06	0.007
1800.96	31.199	0.052	0.005
1800.88	23.279	0.02	0.003
1800.79	15.356	0.006	0.001
1800.71	11.311	0.005	0.001
1800.62	11.422	0.004	0.001
1800.54	14.487	0.005	0.001
1800.46	18.042	0.005	0.002
1800.38	21.411	0.008	0.002
1800.29	21.558	0.012	0.004
1800.21	20.549	0.016	0.004
1800.12	18.289	0.031	0.014
1800.04	16.621	0.057	0.066

## Sheet: Tunu2013
year_CE	nssS_ng_g	partcnt3_lg
1850.38	6.56616	0.00217
1850.29	6.95998	0.00182
1850.21	7.3104	0.001
1850.13	8.24395	0.001
1850.04	9.87456	0.00273
1849.96	10.8283	0.00619
1849.88	12.1274	0.01078
1849.79	12.9182	0.02469
1849.71	12.0308	0.01408
1849.63	11.1726	0.00299
1849.54	10.4447	0.00163
1849.46	9.70006	0.00172
1849.38	9.93181	0.002
1849.29	10.3407	0.00243
1849.21	11.1587	0.00378
1849.13	12.3951	0.00142
1849.04	14.2831	0.00449
1848.96	15.1539	0.01175
1848.88	15.79	0.03377
1848.79	15.3165	0.0381
1848.71	13.5544	0.04354
1848.63	12.6507	0.038
1848.54	11.2046	0.03193
1848.46	9.24392	0.01269
1848.38	8.0446	0.01095
1848.29	7.37266	0.00897
1848.21	7.12827	0.00691
1848.13	7.64455	0.00338
1848.04	9.04559	0.00474
1847.96	10.4605	0.005
1847.88	12.8162	0.00544
1847.79	17.1237	0.006
1847.71	21.3937	0.02686
1847.63	22.4039	0.03664
1847.54	21.4132	0.02818
1847.46	17.2658	0.0164
1847.38	12.9578	0.00777
1847.29	11.6216	0.01033
1847.21	11.7871	0.00533
1847.13	14.3711	0.01488
1847.04	21.2407	0.03664
1846.96	24.5023	0.00605
1846.88	34.1067	0.02376
1846.79	42.9288	0.05912
1846.71	45.3952	0.04728
1846.63	45.9316	0.05587
1846.54	40.2751	0.06878
1846.46	32.7852	0.12043
1846.38	23.7203	0.08859
1846.29	18.5401	0.0179
1846.21	14.8811	0.00345
1846.13	11.4738	0.002
1846.04	11.8987	0.00108
1845.96	16.7904	0.00473
1845.88	20.4615	0.01116
1845.79	27.2667	0.02738
1845.71	36.7665	0.04631
1845.63	41.381	0.0248
1845.54	42.5187	0.0134
1845.46	40.5657	0.01123
1845.38	36.3498	0.0054
1845.29	29.9907	0.002
1845.21	24.9591	0.002
1845.13	21.0872	0.00462
1845.04	19.3628	0.002
1844.96	19.2725	0.002
1844.88	19.1116	0.00357
1844.79	18.3965	0.00933
1844.71	16.7277	0.01631
1844.63	14.6677	0.01747
1844.54	13.7145	0.0115
1844.46	13.1551	0.004
1844.38	14.9763	0.00543
1844.29	20.1697	0.0167
1844.21	25.7963	0.05375
1844.13	29.6586	0.10215
1844.04	29.7558	0.08808
1843.96	28.1102	0.02458
1843.88	21.2959	0.00906
1843.79	14.3173	0.00577
1843.71	10.33	0.00296
1843.63	8.6819	0.001
1843.54	8.47108	0.001
1843.46	8.56432	0.001
1843.38	7.98159	0.00288
1843.29	6.76569	0.00238
1843.21	6.10132	0.00169
1843.13	5.76553	0.001
1843.04	6.11545	0.002
1842.96	7.61023	0.00152
1842.88	10.344	0.01093
1842.79	12.522	0.01803
1842.71	13.2284	0.02362
1842.63	13.8098	0.02531
1842.54	12.9375	0.01306
1842.46	11.4299	0.00787
1842.38	11.3785	0.00821
1842.29	11.5917	0.00594
1842.21	12.1304	0.00683
1842.13	14.523	0.01455
1842.04	15.566	0.0165
1841.96	15.3112	0.02232
1841.88	14.6041	0.01367
1841.79	13.1635	0.00503
1841.71	10.1408	0.0024
1841.63	8.09049	0.00287
1841.54	6.70866	0.00631
1841.46	6.58289	0.00368
1841.38	6.8493	0.00531
1841.29	7.11657	0.005
1841.21	9.21715	0.006
1841.13	12.2861	0.00548
1841.04	15.6588	0.00658
1840.96	17.6841	0.00905
1840.88	19.351	0.02533
1840.79	19.8944	0.02921
1840.71	19.3445	0.03
1840.63	16.2064	0.01346
1840.54	14.1033	0.01121
1840.46	12.1933	0.01933
1840.38	9.26515	0.02828
1840.29	7.05156	0.00477
1840.21	5.85973	0.001
1840.13	6.30972	0.001
1840.04	6.68625	0.001
1839.96	8.0437	0.003
1839.88	9.36913	0.00187
1839.79	10.8707	0.00324
1839.71	12.1586	0.00717
1839.63	12.6353	0.03735
1839.54	13.8441	0.02208
1839.46	15.9185	0.01101
1839.38	16.8073	0.0119
1839.29	16.5754	0.04118
1839.21	15.1234	0.0435
1839.13	14.1134	0.01171
1839.04	12.3772	0.00221
1838.96	10.9632	0.002
1838.88	9.65107	0.00396
1838.79	9.95259	0.00291
1838.71	10.772	0.002
1838.63	11.8666	0.00314
1838.54	12.2401	0.00871
1838.46	12.9628	0.0184
1838.38	13.6423	0.02459
1838.29	13.5204	0.01668
1838.21	13.3638	0.01856
1838.13	13.2733	0.02445
1838.04	12.7193	0.03586
1837.96	12.55	0.00923
1837.88	12.3799	0.00239
1837.79	12.2484	0.00371
1837.71	12.2833	0.0026
1837.63	12.2727	0.00349
1837.54	12.1081	0.00441
1837.46	12.3182	0.00679
1837.38	12.4865	0.0064
1837.29	12.7953	0.00421
1837.21	13.1561	0.00598
1837.13	15.1945	0.0058
1837.04	17.7714	0.00361
1836.96	20.8803	0.00347
1836.88	23.4628	0.01412
1836.79	26.2775	0.0355
1836.71	28.3003	0.03109
1836.63	29.1627	0.01538
1836.54	30.0924	0.01465
1836.46	32.1602	0.01725
1836.38	30.9423	0.02263
1836.29	31.7821	0.0189
1836.21	30.3671	0.00841
1836.13	28.9718	0.00583
1836.04	28.5557	0.00367
1835.96	28.681	0.0036
1835.88	31.84	0.00146
1835.79	37.299	0.002
1835.71	41.4792	0.00306
1835.63	44.8	0.00621
1835.54	45.3372	0.00108
1835.46	42.9558	0.00269
1835.38	38.1944	0.00581
1835.29	36.2177	0.01184
1835.21	32.6098	0.01042
1835.13	28.9076	0.02088
1835.04	26.8708	0.01625
1834.96	22.4202	0.00649
1834.88	17.6493	0.01192
1834.79	13.3911	0.01383
1834.71	9.05435	0.0166
1834.63	9.37395	0.01255
1834.54	9.69298	0.00914
1834.46	10.0118	0.00587
1834.38	10.3307	0.00168
1834.29	11.2681	0.00154
1834.21	11.2316	0.00122
1834.13	10.5762	0.002
1834.04	11.1027	0.0039
1833.96	12.2264	0.00372
1833.88	13.461	0.01061
1833.79	14.2952	0.016
1833.71	16.7086	0.01356
1833.63	20.8845	0.014
1833.54	26.8823	0.01978
1833.46	30.7869	0.0167
1833.38	33.4066	0.001
1833.29	35.2172	0.001
1833.21	37.3141	0.00813
1833.13	39.0982	0.01164
1833.04	37.9773	0.00508
1832.96	36.4876	0.00589
1832.88	34.0719	0.00436
1832.79	29.8426	0.00604
1832.71	25.4953	0.00631
1832.63	20.3042	0.00431
1832.54	17.2458	0.00301
1832.46	15.7371	0.004
1832.38	15.2293	0.00433
1832.29	14.845	0.0055
1832.21	14.8848	0.00469
1832.13	15.4266	0.00565
1832.04	16.308	0.01487
1831.96	17.0455	0.04606
1831.88	18.5223	0.14626
1831.79	19.13	0.20576
1831.71	19.6729	0.18829
1831.63	19.9095	0.22985
1831.54	20.0602	0.3469
1831.46	18.8024	0.21421
1831.38	17.5419	0.0225
1831.29	15.9939	0.02221
1831.21	14.7682	0.02225
1831.13	13.8265	0.01213
1831.04	12.6416	0.01
1830.96	11.4774	0.01031
1830.88	11.0629	0.00418
1830.79	11.0092	0.002
1830.71	11.3582	0.0026
1830.63	11.9823	0.00223
1830.54	12.55	0.00293
1830.46	14.2377	0.00451
1830.38	15.489	0.0103
1830.29	16.4153	0.0178
1830.21	16.374	0.01653
1830.13	15.8197	0.00902
1830.04	15.5161	0.00525
1829.96	15.3822	0.00522
1829.88	15.1781	0.00847
1829.79	15.4663	0.01685
1829.71	14.551	0.03438
1829.63	12.8415	0.03927
1829.54	10.8258	0.01646
1829.46	9.92871	0.003
1829.38	9.13373	0.00322
1829.29	9.25672	0.00439
1829.21	11.8071	0.00609
1829.13	15.5889	0.00914
1829.04	18.2939	0.02575
1828.96	21.3891	0.07108
1828.88	22.4628	0.08731
1828.79	23.5332	0.02419
1828.71	25.1588	0.01837
1828.63	27.8072	0.01393
1828.54	31.3684	0.00956
1828.46	34.9224	0.02369
1828.38	37.0305	0.08241
1828.29	37.3089	0.15519
1828.21	34.0224	0.17884
1828.13	26.6777	0.01681
1828.04	19.2129	0.01217
1827.96	13.7499	0.01778
1827.88	11.9298	0.00525
1827.79	9.42974	0.001
1827.71	8.00196	0.00178
1827.63	7.708	0.002
1827.54	7.73956	0.00289
1827.46	7.96054	0.00243
1827.38	8.23937	0.00101
1827.29	9.10259	0.001
1827.21	9.96338	0.00357
1827.13	10.7424	0.00615
1827.04	14.312	0.00907
1826.96	21.48	0.00427
1826.88	31.1347	0.00803
1826.79	37.0158	0.01717
1826.71	46.3306	0.01731
1826.63	51.0435	0.01206
1826.54	50.3085	0.0125
1826.46	48.2525	0.01257
1826.38	38.4909	0.01
1826.29	25.2137	0.01024
1826.21	13.424	0.00195
1826.13	10.0762	0.001
1826.04	8.197	0.00167
1825.96	9.50527	0.001
1825.88	11.1078	0.001
1825.79	12.2512	0.00271
1825.71	14.1422	0.01032
1825.63	15.0178	0.00748
1825.54	14.7492	0.02345
1825.46	13.1068	0.01108
1825.38	12.3808	0.01071
1825.29	10.6539	0.00954
1825.21	9.91587	0.00984
1825.13	10.5809	0.00697
1825.04	11.7992	0.00439
1824.96	13.0738	0.00657
1824.88	16.5342	0.006
1824.79	21.3767	0.00714
1824.71	25.1855	0.01606
1824.63	26.3215	0.02814
1824.54	24.9878	0.02818
1824.46	20.6859	0.01337
1824.38	15.0655	0.00345
1824.29	11.8468	0.001
1824.21	11.341	0.001
1824.13	10.8177	0.001
1824.04	10.6838	0.001
1823.96	12.1306	0.00725
1823.88	13.4931	0.01138
1823.79	17.1301	0.01792
1823.71	19.3367	0.03562
1823.63	17.9099	0.05479
1823.54	15.9901	0.0172
1823.46	14.2258	0.0021
1823.38	10.9152	0.001
1823.29	10.7637	0.001
1823.21	12.3959	0.00183
1823.13	13.9381	0.00417
1823.04	15.4947	0.005
1822.96	21.6359	0.0031
1822.88	29.0933	0.002
1822.79	35.2412	0.0029
1822.71	38.2489	0.01806
1822.63	38.1699	0.05635
1822.54	37.2171	0.01975
1822.46	31.544	0.02251
1822.38	24.9805	0.02981
1822.29	20.0602	0.01246
1822.21	17.5186	0.0089
1822.13	15.6526	0.0153
1822.04	13.8604	0.01951
1821.96	12.0074	0.01463
1821.88	11.3494	0.01412
1821.79	11.0276	0.01304
1821.71	10.9438	0.00527
1821.63	11.481	0.004
1821.54	11.353	0.0023
1821.46	11.5817	0.002
1821.38	11.6697	0.00234
1821.29	11.4306	0.00773
1821.21	10.9404	0.02109
1821.13	10.5713	0.04082
1821.04	9.96293	0.01946
1820.96	10.0649	0.00143
1820.88	10.5561	0.00182
1820.79	12.2123	0.00378
1820.71	13.2838	0.02146
1820.63	13.3748	0.04739
1820.54	12.8504	0.03551
1820.46	11.4419	0.02537
1820.38	10.0102	0.02122
1820.29	10.3081	0.02613
1820.21	10.8906	0.0271
1820.13	11.5087	0.02269
1820.04	12.116	0.0214
1819.96	12.8637	0.02774
1819.88	13.2411	0.03219
1819.79	13.5423	0.01567
1819.71	13.2243	0.00958
1819.63	11.5256	0.00281
1819.54	10.5329	0.00193
1819.46	9.83366	0.003
1819.38	11.1131	0.00355
1819.29	13.3914	0.0026
1819.21	16.1162	0.00397
1819.13	16.8983	0.00903
1819.04	17.4979	0.00807
1818.96	17.6948	0.00311
1818.88	17.1875	0.00546
1818.79	17.2738	0.00444
1818.71	17.9683	0.00748
1818.63	18.8836	0.00962
1818.54	18.521	0.017
1818.46	17.0945	0.01727
1818.38	15.9663	0.00558
1818.29	13.4916	0.00313
1818.21	12.4037	0.0035
1818.13	13.837	0.00212
1818.04	15.5128	0.00175
1817.96	19.1033	0.001
1817.88	27.0205	0.00199
1817.79	41.1084	0.00138
1817.71	51.2779	0.00656
1817.63	60.4428	0.01143
1817.54	74.9	0.01038
1817.46	83.8457	0.01413
1817.38	90.6558	0.01699
1817.29	91.6671	0.01095
1817.21	93.0402	0.0198
1817.13	90.8504	0.0121
1817.04	86.7336	0.01613
1816.96	83.1526	0.02111
1816.88	80.0893	0.01803
1816.79	75.471	0.01283
1816.71	70.0504	0.01289
1816.63	66.088	0.01494
1816.54	63.0088	0.00989
1816.46	61.633	0.00771
1816.38	59.1611	0.00577
1816.29	52.488	0.00565
1816.21	44.6125	0.00947
1816.13	34.7657	0.012
1816.04	27.7567	0.01041
1815.96	23.4435	0.00388
1815.88	18.5156	0.001
1815.79	16.4827	0.00186
1815.71	18.2084	0.00294
1815.63	21.1931	0.00348
1815.54	22.4177	0.01889
1815.46	23.3994	0.03321
1815.38	22.8265	0.0334
1815.29	20.5719	0.02538
1815.21	17.735	0.01022
1815.13	15.8143	0.00387
1815.04	15.5411	0.00366
1814.96	15.8164	0.004
1814.88	16.8443	0.004
1814.79	18.4423	0.00768
1814.71	19.5001	0.01308
1814.63	20.0058	0.0311
1814.54	20.232	0.03018
1814.46	20.0311	0.02575
1814.38	18.3982	0.04247
1814.29	16.431	0.03879
1814.21	14.4961	0.01248
1814.13	12.5621	0.00725
1814.04	11.6959	0.00586
1813.96	11.4555	0.00419
1813.88	10.9858	0.004
1813.79	11.0495	0.004
1813.71	10.2017	0.01104
1813.63	9.63909	0.025
1813.54	9.22403	0.02006
1813.46	9.21533	0.00367
1813.38	9.46582	0.001
1813.29	10.0793	0.001
1813.21	10.6172	0.0022
1813.13	11.3645	0.00577
1813.04	11.7912	0.007
1812.96	12.0393	0.00442
1812.88	13.1992	0.00113
1812.79	16.257	0.00104
1812.71	20.3193	0.0024
1812.63	24.4276	0.00654
1812.54	28.1297	0.01231
1812.46	28.8778	0.013
1812.38	29.6605	0.00963
1812.29	29.5063	0.013
1812.21	27.3808	0.01362
1812.13	26.0403	0.00599
1812.04	25.2027	0.00625
1811.96	24.8832	0.01364
1811.88	25.2728	0.01625
1811.79	29.3811	0.01075
1811.71	33.4577	0.01398
1811.63	38.3878	0.01413
1811.54	48.4506	0.02903
1811.46	64.1807	0.02507
1811.38	95.8841	0.02381
1811.29	122.245	0.0811
1811.21	145.705	0.21712
1811.13	166.675	0.19898
1811.04	157.294	0.199
1810.96	133.79	0.10451
1810.88	119.025	0.05309
1810.79	103.225	0.02711
1810.71	80.3764	0.02042
1810.63	68.1481	0.02232
1810.54	61.6685	0.01666
1810.46	55.4459	0.00775
1810.38	50.0887	0.00757
1810.29	45.9637	0.00836
1810.21	40.9481	0.00629
1810.13	34.1565	0.00461
1810.04	28.206	0.004
1809.96	24.1743	0.00354
1809.88	21.3198	0.0025
1809.79	19.5414	0.00253
1809.71	18.4978	0.00243
1809.63	17.5978	0.0044
1809.54	16.7214	0.00855
1809.46	16.1411	0.00866
1809.38	15.4852	0.00375
1809.29	15.027	0.002
1809.21	14.6898	0.01057
1809.13	13.6581	0.01138
1809.04	12.0833	0.0093
1808.96	10.1497	0.00724
1808.88	8.92642	0.00516
1808.79	8.37235	0.0069
1808.71	8.62963	0.00601
1808.63	8.9479	0.00815
1808.54	10.5545	0.01611
1808.46	11.5573	0.03245
1808.38	12.4789	0.02633
1808.29	13.1137	0.02131
1808.21	13.1837	0.01457
1808.13	13.4828	0.00123
1808.04	14.5461	0.00336
1807.96	15.345	0.00943
1807.88	15.6784	0.01846
1807.79	15.9646	0.02156
1807.71	16.1242	0.011
1807.63	15.6672	0.004
1807.54	14.5475	0.004
1807.46	13.7532	0.00297
1807.38	13.5504	0.00145
1807.29	13.4565	0.00159
1807.21	13.3202	0.00386
1807.13	13.2146	0.005
1807.04	13.5165	0.0043
1806.96	13.7886	0.0018
1806.88	13.6558	0.00408
1806.79	13.4134	0.005
1806.71	14.3433	0.00248
1806.63	14.8498	0.00374
1806.54	16.472	0.004
1806.46	18.5426	0.00494
1806.38	20.6621	0.005
1806.29	28.1653	0.00912
1806.21	32.1054	0.01916
1806.13	36.0082	0.02458
1806.04	40.0167	0.05954
1805.96	44.1271	0.10215
1805.88	48.0774	0.07849
1805.79	46.6	0.06905
1805.71	40.7539	0.07138
1805.63	33.861	0.06003
1805.54	30.3925	0.03693
1805.46	26.6979	0.02224
1805.38	21.872	0.01592
1805.29	21.6312	0.01514
1805.21	25.5238	0.01789
1805.13	29.1585	0.01402
1805.04	32.8357	0.02669
1804.96	41.5661	0.02984
1804.88	48.7616	0.05962
1804.79	52.3873	0.05931
1804.71	50.2538	0.06796
1804.63	46.2082	0.07833
1804.54	41.9669	0.09184
1804.46	31.4675	0.04341
1804.38	22.2792	0.00865
1804.29	15.8251	0.00378
1804.21	14.2239	0.002
1804.13	12.878	0.002
1804.04	12.7517	0.00271
1803.96	13.0667	0.00444
1803.88	13.633	0.00236
1803.79	14.2622	0.001
1803.71	14.6164	0.001
1803.63	15.128	0.00234
1803.54	15.5988	0.00546
1803.46	15.7773	0.01547
1803.38	15.6381	0.027
1803.29	15.1237	0.02723
1803.21	13.8766	0.01339
1803.13	12.6027	0.00672
1803.04	11.3	0.01252
1802.96	9.66226	0.00645
1802.88	9.04502	0.001
1802.79	10.7468	0.0017
1802.71	15.5957	0.00357
1802.63	21.0594	0.01183
1802.54	22.2079	0.04767
1802.46	20.3965	0.05673
1802.38	15.9435	0.01379
1802.29	12.9448	0.00294
1802.21	9.64389	0.00783
1802.13	8.83907	0.00465
1802.04	10.3099	0.00202
1801.96	11.3366	0.00149
1801.88	13.2026	0.00297
1801.79	16.0316	0.0043
1801.71	18.442	0.01149
1801.63	21.2529	0.01285
1801.54	26.361	0.02267
1801.46	32.1823	0.01694
1801.38	33.8865	0.01
1801.29	34.4258	0.00404
1801.21	31.1819	0.001
1801.13	25.0072	0.00178
1801.04	21.2625	0.00564
1800.96	17.3866	0.01552
1800.88	14.4757	0.00315
1800.79	15.1626	0.001
1800.71	18.1989	0.00548
1800.63	22.4052	0.02481
1800.54	26.1095	0.10279
1800.46	24.6189	0.04329

## Sheet: B19
year_CE	nssS_ng_g	partcnt3_lg
1850.96	13.803	0.016
1850.88	12.594	0.022
1850.79	10.834	0.013
1850.71	6.426	0.004
1850.62	4.327	0.001
1850.54	5.214	0.004
1850.46	6.491	0.004
1850.38	14.554	0.004
1850.29	31.756	0.05
1850.21	33.16	0.041
1850.12	27.159	0.025
1850.04	18.511	0.012
1849.96	9.45	0.01
1849.88	9.731	0.005
1849.79	17.218	0.016
1849.71	18.818	0.033
1849.62	16.412	0.012
1849.54	13.567	0.008
1849.46	11.353	0.007
1849.38	9.395	0.007
1849.29	8.752	0.002
1849.21	8.485	0.005
1849.12	8.337	0.005
1849.04	10.379	0.011
1848.96	14.494	0.011
1848.88	18.285	0.026
1848.79	18.474	0.04
1848.71	15.429	0.025
1848.62	10.951	0.021
1848.54	7.968	0.025
1848.46	5.618	0.026
1848.38	4.722	0.021
1848.29	5.663	0.011
1848.21	7.755	0.01
1848.12	11.444	0.009
1848.04	14.965	0.022
1847.96	17.511	0.041
1847.88	18.357	0.043
1847.79	17.385	0.024
1847.71	16.006	0.013
1847.62	14.773	0.015
1847.54	13.232	0.03
1847.46	11.24	0.027
1847.38	10.265	0.01
1847.29	10.479	0.007
1847.21	11.956	0.003
1847.12	15.442	0.007
1847.04	21.543	0.018
1846.96	28.903	0.025
1846.88	35.343	0.019
1846.79	37.171	0.049
1846.71	33.672	0.034
1846.62	26.758	0.006
1846.54	20.228	0.002
1846.46	14.766	0.002
1846.38	11.135	0.001
1846.29	10.66	0.001
1846.21	11.447	0.00099999
1846.12	12.255	0.004
1846.04	12.141	0.027
1845.96	11.247	0.031
1845.88	10.982	0.014
1845.79	11.257	0.027
1845.71	11.7	0.104
1845.62	12.012	0.154
1845.54	12.17	0.068
1845.46	13.37	0.016
1845.38	15.295	0.007
1845.29	17.972	0.025
1845.21	17.578	0.044
1845.12	13.599	0.026
1845.04	9.792	0.01
1844.96	7.731	0.006
1844.88	6.172	0.003
1844.79	6.699	0.003
1844.71	7.669	0.008
1844.62	8.012	0.009
1844.54	8.322	0.012
1844.46	8.634	0.015
1844.38	9.568	0.011
1844.29	10.262	0.016
1844.21	11.788	0.01
1844.12	13.965	0.004
1844.04	17.746	0.004
1843.96	21.571	0.015
1843.88	24.747	0.016
1843.79	25.206	0.041
1843.71	23.735	0.05
1843.62	20.048	0.035
1843.54	16.76	0.023
1843.46	13.434	0.007
1843.38	11.679	0.011
1843.29	10.951	0.005
1843.21	11.132	0.01
1843.12	11.735	0.006
1843.04	11.573	0.015
1842.96	10.519	0.014
1842.88	8.861	0.008
1842.79	7.739	0.007
1842.71	7.763	0.005
1842.62	8.028	0.004
1842.54	8.633	0.007
1842.46	9.297	0.002
1842.38	9.232	0.002
1842.29	8.942	0.005
1842.21	8.728	0.00099999
1842.12	8.296	0.003
1842.04	9.354	0.008
1841.96	11.163	0.018
1841.88	12.503	0.015
1841.79	14.5	0.008
1841.71	15.098	0.027
1841.62	13.88	0.036
1841.54	12.002	0.046
1841.46	9.763	0.047
1841.38	8.082	0.015
1841.29	7.221	0.006
1841.21	6.291	0.009
1841.12	5.717	0.006
1841.04	5.837	0.01
1840.96	6.085	0.016
1840.88	6.164	0.015
1840.79	6.398	0.015
1840.71	6.433	0.022
1840.62	6.644	0.021
1840.54	7.038	0.015
1840.46	7.414	0.01
1840.38	7.953	0.006
1840.29	8.736	0.018
1840.21	9.502	0.029
1840.12	10.351	0.032
1840.04	10.453	0.02
1839.96	10.221	0.02
1839.88	10.057	0.012
1839.79	10.053	0.006
1839.71	10.512	0.006
1839.62	10.249	0.002
1839.54	8.658	0.007
1839.46	8.138	0.005
1839.38	8.481	0.005
1839.29	8.723	0.005
1839.21	9.183	0.003
1839.12	11.761	0.001
1839.04	14.626	0.004
1838.96	17.489	0.019
1838.88	18.209	0.038
1838.79	19.815	0.029
1838.71	20.304	0.045
1838.62	19.314	0.006
1838.54	18.93	0.005
1838.46	18.988	0.002
1838.38	19.237	0.002
1838.29	18.034	0.001
1838.21	16.418	0.001
1838.12	15.657	0.002
1838.04	15.357	0.001
1837.96	15.806	0.003
1837.88	20.545	0.002
1837.79	37.017	0.008
1837.71	64.516	0.098
1837.62	83.846	0.208
1837.54	68.712	0.051
1837.46	47.926	0.028
1837.38	38.842	0.006
1837.29	36.714	0.003
1837.21	38.512	0.006
1837.12	40.57	0.014
1837.04	41.965	0.015
1836.96	40.521	0.015
1836.88	38.419	0.018
1836.79	34.614	0.017
1836.71	30.188	0.009
1836.62	27.507	0.011
1836.54	24.395	0.008
1836.46	20.718	0.006
1836.38	16.964	0.007
1836.29	14.288	0.011
1836.21	12.454	0.008
1836.12	11.649	0.008
1836.04	12.125	0.004
1835.96	12.424	0.01
1835.88	12.843	0.014
1835.79	13.089	0.008
1835.71	14.344	0.009
1835.62	15.113	0.009
1835.54	15.847	0.005
1835.46	16.426	0.011
1835.38	16.554	0.021
1835.29	16.674	0.026
1835.21	16.531	0.025
1835.12	15.813	0.012
1835.04	14.899	0.014
1834.96	13.634	0.011
1834.88	11.656	0.018
1834.79	9.528	0.012
1834.71	7.389	0.011
1834.62	5.962	0.007
1834.54	5.977	0.01
1834.46	6.325	0.009
1834.38	7.12	0.004
1834.29	8.729	0.005
1834.21	11.373	0.007
1834.12	15.785	0.011
1834.04	21.153	0.018
1833.96	25.813	0.021
1833.88	30.073	0.024
1833.79	33.113	0.01
1833.71	35.247	0.004
1833.62	36.414	0.003
1833.54	38.133	0.003
1833.46	39.209	0.004
1833.38	38.64	0.002
1833.29	38.664	0.002
1833.21	39.471	0.004
1833.12	39.044	0.007
1833.04	38.234	0.006
1832.96	37.798	0.002
1832.88	38.586	0.003
1832.79	38.661	0.002
1832.71	36.844	0.005
1832.62	32.93	0.006
1832.54	27.915	0.003
1832.46	26.379	0.009
1832.38	27.385	0.01
1832.29	28.415	0.014
1832.21	31.347	0.009
1832.12	35.013	0.001
1832.04	38.614	0.006
1831.96	42.314	0.006
1831.88	42.32	0.012
1831.79	35.906	0.044
1831.71	25.427	0.103
1831.62	15.953	0.166
1831.54	11.549	0.239
1831.46	9.532	0.155
1831.38	9.177	0.128
1831.29	10.222	0.056
1831.21	10.587	0.02
1831.12	11.19	0.018
1831.04	11.702	0.003
1830.96	12.742	0.002
1830.88	13.697	0.009
1830.79	13.588	0.02
1830.71	11.769	0.022
1830.62	9.762	0.004
1830.54	8.791	0.005
1830.46	9.155	0.002
1830.38	10.023	0.011
1830.29	10.671	0.019
1830.21	12.029	0.012
1830.12	14.754	0.024
1830.04	17.3	0.034
1829.96	16.487	0.051
1829.88	13.595	0.021
1829.79	11.017	0.019
1829.71	9.839	0.012
1829.62	8.161	0.004
1829.54	7.671	0.005
1829.46	9.497	0.003
1829.38	11.986	0.006
1829.29	15.73	0.007
1829.21	21.607	0.032
1829.12	25.892	0.112
1829.04	22.944	0.062
1828.96	17.545	0.028
1828.88	14.078	0.034
1828.79	12.548	0.012
1828.71	12.495	0.005
1828.62	12.486	0.007
1828.54	12.394	0.009
1828.46	12.692	0.014
1828.38	13.532	0.013
1828.29	14.417	0.016
1828.21	15.792	0.023
1828.12	17.361	0.042
1828.04	16.34	0.055
1827.96	13.262	0.052
1827.88	9.685	0.032
1827.79	7.507	0.031
1827.71	7.115	0.013
1827.62	7.634	0.006
1827.54	7.395	0.004
1827.46	7.431	0.001
1827.38	8.588	0.002
1827.29	8.939	0.005
1827.21	9.577	0.003
1827.12	9.917	0.007
1827.04	12.249	0.008
1826.96	15.704	0.035
1826.88	17.126	0.075
1826.79	15.508	0.018
1826.71	12.438	0.012
1826.62	8.413	0.008
1826.54	4.92	0.001
1826.46	4.523	0.001
1826.38	5.084	0.00099999
1826.29	5.308	0.001
1826.21	5.795	0.004
1826.12	6.875	0.002
1826.04	8.828	0.002
1825.96	12.116	0.004
1825.88	15.749	0.017
1825.79	16.363	0.03
1825.71	13.866	0.021
1825.62	10.726	0.009
1825.54	10.559	0.012
1825.46	11.96	0.016
1825.38	13.005	0.011
1825.29	15.467	0.019
1825.21	16.715	0.02
1825.12	15.585	0.027
1825.04	11.639	0.021
1824.96	7.179	0.011
1824.88	5.907	0.002
1824.79	6.617	0.005
1824.71	7.47	0.004
1824.62	8.811	0.003
1824.54	9.868	0.01
1824.46	10.798	0.007
1824.38	10.994	0.002
1824.29	11.339	0.006
1824.21	11.517	0.013
1824.12	10.393	0.006
1824.04	10.586	0.006
1823.96	11.327	0.006
1823.88	12.58	0.014
1823.79	15.676	0.008
1823.71	19.939	0.006
1823.62	25.136	0.002
1823.54	26.945	0.014
1823.46	27.101	0.024
1823.38	26.609	0.002
1823.29	22.727	0.011
1823.21	18.687	0.018
1823.12	15.272	0.022
1823.04	12.834	0.016
1822.96	12.005	0.012
1822.88	11.934	0.022
1822.79	11.333	0.041
1822.71	11.109	0.019
1822.62	11.369	0.034
1822.54	10.85	0.022
1822.46	8.453	0.008
1822.38	6.367	0.016
1822.29	5.435	0.012
1822.21	6.311	0.013
1822.12	7.757	0.001
1822.04	10.037	0.008
1821.96	12.719	0.014
1821.88	14.141	0.041
1821.79	13.912	0.035
1821.71	14.095	0.019
1821.62	14.293	0.012
1821.54	14.697	0.003
1821.46	15.176	0.005
1821.38	15.67	0.003
1821.29	15.734	0.013
1821.21	15.894	0.026
1821.12	16.181	0.032
1821.04	16.538	0.017
1820.96	16.4	0.029
1820.88	14.82	0.038
1820.79	12.912	0.045
1820.71	11.655	0.019
1820.62	10.528	0.01
1820.54	10.317	0.013
1820.46	9.554	0.014
1820.38	9.621	0.008
1820.29	9.264	0.002
1820.21	9.753	0.002
1820.12	10.563	0.007
1820.04	11.291	0.004
1819.96	12.513	0.004
1819.88	14.179	0.004
1819.79	14.965	0.015
1819.71	15.349	0.009
1819.62	15.917	0.006
1819.54	15.065	0.012
1819.46	12.924	0.016
1819.38	12.39	0.003
1819.29	11.735	0.002
1819.21	13.594	0.01
1819.12	14.068	0.009
1819.04	12.42	0.008
1818.96	10.725	0.006
1818.88	10.086	0.005
1818.79	10.664	0.004
1818.71	12.05	0.005
1818.62	13.214	0.003
1818.54	13.999	0.009
1818.46	15.181	0.01
1818.38	18.258	0.006
1818.29	23.476	0.003
1818.21	32.668	0.001
1818.12	45.018	0.00099999
1818.04	59.709	0.002
1817.96	69.28	0.001
1817.88	76.25	0.005
1817.79	79.144	0.007
1817.71	84.038	0.009
1817.62	87.868	0.019
1817.54	91.991	0.035
1817.46	95.509	0.021
1817.38	105.61	0.011
1817.29	124.34	0.014
1817.21	131.62	0.048
1817.12	123.39	0.068
1817.04	99.486	0.051
1816.96	66.153	0.025
1816.88	42.67	0.005
1816.79	32.869	0.01
1816.71	31.542	0.006
1816.62	30.393	0.004
1816.54	29.345	0.013
1816.46	25.672	0.007
1816.38	20.337	0.008
1816.29	15.474	0.006
1816.21	14.534	0.005
1816.12	16.433	0.003
1816.04	20.914	0.002
1815.96	25.355	0.017
1815.88	27.21	0.032
1815.79	27.295	0.023
1815.71	27.638	0.022
1815.62	27.913	0.021
1815.54	29.989	0.021
1815.46	31.323	0.025
1815.38	31.464	0.049
1815.29	27.596	0.077
1815.21	22.488	0.05
1815.12	17.717	0.026
1815.04	14.614	0.021
1814.96	13.459	0.021
1814.88	13.805	0.019
1814.79	13.326	0.046
1814.71	12.036	0.061
1814.62	10.432	0.06
1814.54	9.62	0.094
1814.46	9.603	0.125
1814.38	9.849	0.086
1814.29	10.025	0.035
1814.21	9.895	0.017
1814.12	9.496	0.016
1814.04	9.955	0.003
1813.96	10.483	0.002
1813.88	11.857	0.004
1813.79	14.599	0.006
1813.71	17.341	0.016
1813.62	19.915	0.018
1813.54	23.567	0.037
1813.46	27.007	0.043
1813.38	29.567	0.042
1813.29	31.234	0.019
1813.21	32.306	0.032
1813.12	32.75	0.032
1813.04	32.304	0.039
1812.96	30.404	0.034
1812.88	28.167	0.039
1812.79	25.667	0.029
1812.71	21.679	0.02
1812.62	17.006	0.024
1812.54	15.681	0.039
1812.46	16.138	0.033
1812.38	16.22	0.012
1812.29	16.407	0.011
1812.21	15.833	0.009
1812.12	14.115	0.009
1812.04	12.899	0.006
1811.96	11.59	0.007
1811.88	11.345	0.008
1811.79	12.569	0.002
1811.71	13.803	0.002
1811.62	14.282	0.005
1811.54	14.347	0.012
1811.46	14.453	0.015
1811.38	15.647	0.007
1811.29	17.833	0.005
1811.21	19.295	0.002
1811.12	21.377	0.006
1811.04	24.45	0.007
1810.96	29.867	0.003
1810.88	34.868	0.005
1810.79	38.394	0.012
1810.71	41.037	0.019
1810.62	40.94	0.033
1810.54	39.039	0.029
1810.46	36.684	0.031
1810.38	37.36	0.033
1810.29	42.799	0.024
1810.21	51.278	0.025
1810.12	64.002	0.016
1810.04	78.364	0.021
1809.96	86.536	0.085
1809.88	86.123	0.143
1809.79	75.637	0.181
1809.71	63.489	0.116
1809.62	49.232	0.039
1809.54	41.74	0.022
1809.46	36.748	0.056
1809.38	34.414	0.064
1809.29	29.784	0.042
1809.21	23.13	0.038
1809.12	16.799	0.04
1809.04	12.406	0.022
1808.96	10.799	0.004
1808.88	9.131	0.001
1808.79	8.184	0.003
1808.71	7.956	0.004
1808.62	7.986	0.001
1808.54	7.8	0.004
1808.46	7.593	0.003
1808.38	7.999	0.002
1808.29	8.055	0.002
1808.21	8.142	0.002
1808.12	7.834	0.003
1808.04	9.004	0.002
1807.96	9.785	0.006
1807.88	10.78	0.01
1807.79	11.32	0.02
1807.71	10.69	0.026
1807.62	9.339	0.015
1807.54	7.828	0.012
1807.46	9.715
1807.38
1807.29
1807.21
1807.12
1807.04
1806.96
1806.88		0.009
1806.79		0.021
1806.71		0.031
1806.62		0.02
1806.54		0.022
1806.46		0.02
1806.38		0.013
1806.29		0.026
1806.21		0.019
1806.12		0.005
1806.04		0.002
1805.96		0.001
1805.88		0.003
1805.79		0.01
1805.71		0.009
1805.62		0.004
1805.54		0.004
1805.46		0.006
1805.38		0.02
1805.29		0.033
1805.21		0.014
1805.12		0.017
1805.04		0.044
1804.96		0.055
1804.88		0.063
1804.79		0.045
1804.71		0.032
1804.62		0.006
1804.54		0.013
1804.46		0.014
1804.38		0.014
1804.29		0.01
1804.21		0.007
1804.12		0.009
1804.04		0.006
1803.96		0.012
1803.88		0.013
1803.79		0.007
1803.71		0.006
1803.62		0.017
1803.54		0.004
1803.46		0.003
1803.38		0.004
1803.29		0.001
1803.21		0.002
1803.12		0.003
1803.04		0.001
1802.96		0.002
1802.88		0.001
1802.79		0.007
1802.71		0.005
1802.62		0.005
1802.54		0.009
1802.46		0.021
1802.38		0.008
1802.29		0.007
1802.21		0.04
1802.12		0.024
1802.04		0.003
1801.96		0.001
1801.88	8.865	0.007
1801.79	9.71	0.051
1801.71	7.083	0.105
1801.62	6.42	0.017
1801.54	7.047	0.005
1801.46	8.455	0.008
1801.38	10.664	0.002
1801.29	12.331	0.004
1801.21	13.519	0.006
1801.12	18.699	0.005
1801.04	24.148	0.01
1800.96	29.391	0.003
1800.88	26.411	0.012
1800.79	25.035	0.015

## Sheet: NGRIP1
year_top_CE	year_mid_CE	year_bottom_CE	SO4_ng_g	S_ng_g
1855.99	1855.9	1855.81	39.84	13.28
1855.81	1855.72	1855.63	29.28	9.76
1855.63	1855.53	1855.44	18.72	6.24
1855.44	1855.35	1855.26	12	4
1855.26	1855.17	1855.08	19.68	6.56
1855.08	1854.98	1854.89	26.88	8.96
1854.89	1854.8	1854.71	36	12
1854.71	1854.62	1854.53	20.16	6.72
1854.53	1854.43	1854.34	25.44	8.48
1854.34	1854.25	1854.16	17.76	5.92
1854.16	1854.07	1853.98	20.64	6.88
1853.98	1853.88	1853.79	45.6	15.2
1853.79	1853.7	1853.61	53.76	17.92
1853.61	1853.52	1853.42	104.16	34.72
1853.42	1853.33	1853.23	32.16	10.72
1853.23	1853.13	1853.03	25.44	8.48
1853.03	1852.93	1852.83	36.48	12.16
1852.83	1852.73	1852.63	4.8	1.6
1852.63	1852.53	1852.42
1852.42	1852.32	1852.22	23.52	7.84
1852.22	1852.12	1852.02	10.08	3.36
1852.02	1851.92	1851.82	24.48	8.16
1851.82	1851.72	1851.62	35.04	11.68
1851.62	1851.52	1851.41	47.52	15.84
1851.41	1851.31	1851.21	21.6	7.2
1851.21	1851.11	1851.01	19.68	6.56
1851.01	1850.91	1850.81	18.24	6.08
1850.81	1850.71	1850.61	13.92	4.64
1850.61	1850.51	1850.4	37.44	12.48
1850.4	1850.3	1850.2	37.92	12.64
1850.2	1850.1	1850	15.84	5.28
1850	1849.9	1849.8	29.76	9.92
1849.8	1849.7	1849.6	35.04	11.68
1849.6	1849.5	1849.39	58.08	19.36
1849.39	1849.29	1849.19	19.2	6.4
1849.19	1849.09	1848.99	10.08	3.36
1848.99	1848.89	1848.79	28.8	9.6
1848.79	1848.69	1848.59	32.16	10.72
1848.59	1848.48	1848.38	16.32	5.44
1848.38	1848.28	1848.18	7.68	2.56
1848.18	1848.08	1847.98	20.16	6.72
1847.98	1847.88	1847.78	19.2	6.4
1847.78	1847.68	1847.58	16.8	5.6
1847.58	1847.47	1847.37	41.28	13.76
1847.37	1847.27	1847.17	32.16	10.72
1847.17	1847.07	1846.97	27.36	9.12
1846.97	1846.87	1846.77	33.12	11.04
1846.77	1846.67	1846.57	45.6	15.2
1846.57	1846.46	1846.36	23.04	7.68
1846.36	1846.26	1846.16	38.4	12.8
1846.16	1846.06	1845.96	61.92	20.64
1845.96	1845.86	1845.76	42.24	14.08
1845.76	1845.66	1845.56	73.92	24.64
1845.56	1845.45	1845.35	79.2	26.4
1845.35	1845.25	1845.15	113.28	37.76
1845.15	1845.05	1844.95	73.44	24.48
1844.95	1844.85	1844.75	25.92	8.64
1844.75	1844.65	1844.54	28.8	9.6
1844.54	1844.44	1844.34	14.88	4.96
1844.34	1844.24	1844.14	35.04	11.68
1844.14	1844.04	1843.94	32.16	10.72
1843.94	1843.84	1843.74	57.6	19.2
1843.74	1843.64	1843.53	26.4	8.8
1843.53	1843.43	1843.33	24.96	8.32
1843.33	1843.23	1843.13	29.76	9.92
1843.13	1843.03	1842.93	36.96	12.32
1842.93	1842.83	1842.73	32.64	10.88
1842.73	1842.63	1842.52	31.68	10.56
1842.52	1842.42	1842.32	41.28	13.76
1842.32	1842.22	1842.12	22.56	7.52
1842.12	1842.02	1841.92	65.76	21.92
1841.92	1841.82	1841.72	33.12	11.04
1841.72	1841.62	1841.51	31.68	10.56
1841.51	1841.41	1841.31	47.52	15.84
1841.31	1841.21	1841.11	30.24	10.08
1841.11	1841.01	1840.91	15.84	5.28
1840.91	1840.81	1840.71	12.48	4.16
1840.71	1840.6	1840.5	29.28	9.76
1840.5	1840.4	1840.3	35.04	11.68
1840.3	1840.2	1840.1	35.52	11.84
1840.1	1840	1839.9	43.2	14.4
1839.9	1839.8	1839.7	30.72	10.24
1839.7	1839.6	1839.49	35.52	11.84
1839.49	1839.39	1839.29	12	4
1839.29	1839.19	1839.09	49.92	16.64
1839.09	1838.99	1838.89	35.52	11.84
1838.89	1838.79	1838.69	39.84	13.28
1838.69	1838.58	1838.48	62.4	20.8
1838.48	1838.38	1838.28	95.04	31.68
1838.28	1838.18	1838.08	41.28	13.76
1838.08	1837.98	1837.88	56.16	18.72
1837.88	1837.78	1837.68	77.28	25.76
1837.68	1837.58	1837.47	49.92	16.64
1837.47	1837.37	1837.27	64.8	21.6
1837.27	1837.17	1837.07	87.36	29.12
1837.07	1836.97	1836.87	108	36
1836.87	1836.77	1836.67	173.28	57.76
1836.67	1836.56	1836.46	121.44	40.48
1836.46	1836.36	1836.26	153.12	51.04
1836.26	1836.15	1836.05	180.96	60.32
1836.05	1835.94	1835.84	84.96	28.32
1835.84	1835.73	1835.63	81.12	27.04
1835.63	1835.52	1835.42	78.24	26.08
1835.42	1835.32	1835.21	67.2	22.4
1835.21	1835.11	1835	33.6	11.2
1835	1834.9	1834.79	24	8
1834.79	1834.69	1834.58	27.36	9.12
1834.58	1834.48	1834.37	27.84	9.28
1834.37	1834.27	1834.16	3.84	1.28
1834.16	1834.06	1833.95	70.08	23.36
1833.95	1833.85	1833.74	35.04	11.68
1833.74	1833.64	1833.53	42.72	14.24
1833.53	1833.43	1833.32	46.56	15.52
1833.32	1833.22	1833.11	46.08	15.36
1833.11	1833.01	1832.9	103.68	34.56
1832.9	1832.8	1832.69	180.48	60.16
1832.69	1832.59	1832.48	183.84	61.28
1832.48	1832.38	1832.27	230.4	76.8
1832.27	1832.17	1832.06	209.76	69.92
1832.06	1831.96	1831.85	79.68	26.56
1831.85	1831.75	1831.65	64.32	21.44
1831.65	1831.54	1831.44	109.44	36.48
1831.44	1831.33	1831.23	55.2	18.4
1831.23	1831.12	1831.02	35.04	11.68
1831.02	1830.91	1830.81	23.52	7.84
1830.81	1830.71	1830.6	27.84	9.28
1830.6	1830.5	1830.39	58.08	19.36
1830.39	1830.29	1830.18	38.88	12.96
1830.18	1830.08	1829.97	39.84	13.28
1829.97	1829.87	1829.76	21.6	7.2
1829.76	1829.66	1829.56	25.92	8.64
1829.56	1829.45	1829.35	35.04	11.68
1829.35	1829.24	1829.14	58.08	19.36
1829.14	1829.03	1828.93	38.4	12.8
1828.93	1828.82	1828.72	18.24	6.08
1828.72	1828.61	1828.51	49.44	16.48
1828.51	1828.41	1828.3	29.76	9.92
1828.3	1828.2	1828.09	46.08	15.36
1828.09	1827.99	1827.88	55.68	18.56
1827.88	1827.78	1827.67	30.72	10.24
1827.67	1827.57	1827.47	17.76	5.92
1827.47	1827.36	1827.26	28.8	9.6
1827.26	1827.15	1827.05	52.8	17.6
1827.05	1826.94	1826.84	43.68	14.56
1826.84	1826.73	1826.63	34.56	11.52
1826.63	1826.52	1826.42	57.6	19.2
1826.42	1826.32	1826.21	20.64	6.88
1826.21	1826.11	1826	25.92	8.64
1826	1825.9	1825.79	44.16	14.72
1825.79	1825.69	1825.58	24.48	8.16
1825.58	1825.48	1825.37	44.64	14.88
1825.37	1825.27	1825.17	46.56	15.52
1825.17	1825.06	1824.96	24.48	8.16
1824.96	1824.85	1824.75	45.6	15.2
1824.75	1824.64	1824.54	23.52	7.84
1824.54	1824.43	1824.33	30.24	10.08
1824.33	1824.23	1824.12	48.96	16.32
1824.12	1824.02	1823.91	18.24	6.08
1823.91	1823.81	1823.7	27.84	9.28
1823.7	1823.6	1823.49	49.44	16.48
1823.49	1823.39	1823.28	140.16	46.72
1823.28	1823.17	1823.06	36.48	12.16
1823.06	1822.94	1822.83	46.56	15.52
1822.83	1822.72	1822.6	27.36	9.12
1822.6	1822.49	1822.38	22.08	7.36
1822.38	1822.27	1822.15	30.72	10.24
1822.15	1822.04	1821.93	39.84	13.28
1821.93	1821.82	1821.7	36.96	12.32
1821.7	1821.59	1821.48	16.8	5.6
1821.48	1821.36	1821.25	18.72	6.24
1821.25	1821.14	1821.03	30.24	10.08
1821.03	1820.91	1820.8	80.64	26.88
1820.8	1820.69	1820.58	23.52	7.84
1820.58	1820.46	1820.35	20.64	6.88
1820.35	1820.24	1820.12	31.68	10.56
1820.12	1820.01	1819.9	65.76	21.92
1819.9	1819.79	1819.67	22.56	7.52
1819.67	1819.56	1819.45	18.24	6.08
1819.45	1819.34	1819.22	34.08	11.36
1819.22	1819.11	1819	37.92	12.64
1819	1818.89	1818.77	21.6	7.2
1818.77	1818.66	1818.55	24.48	8.16
1818.55	1818.43	1818.32	54.24	18.08
1818.32	1818.21	1818.1	77.28	25.76
1818.1	1817.98	1817.87	92.16	30.72
1817.87	1817.76	1817.64	46.56	15.52
1817.64	1817.53	1817.42	49.44	16.48
1817.42	1817.31	1817.19	168.48	56.16
1817.19	1817.08	1816.97	214.56	71.52
1816.97	1816.86	1816.74	280.32	93.44
1816.74	1816.63	1816.52	237.12	79.04
1816.52	1816.41	1816.29	208.32	69.44
1816.29	1816.19	1816.08	116.16	38.72
1816.08	1815.97	1815.86	60	20
1815.86	1815.75	1815.64	39.84	13.28
1815.64	1815.53	1815.42	40.32	13.44
1815.42	1815.31	1815.2	38.88	12.96
1815.2	1815.09	1814.98	60.96	20.32
1814.98	1814.87	1814.76	33.12	11.04
1814.76	1814.65	1814.54	32.64	10.88
1814.54	1814.43	1814.32	34.08	11.36
1814.32	1814.21	1814.1	43.2	14.4
1814.1	1813.99	1813.88	36.96	12.32
1813.88	1813.77	1813.66	42.72	14.24
1813.66	1813.55	1813.44	24.96	8.32
1813.44	1813.33	1813.22	79.2	26.4
1813.22	1813.11	1813	26.4	8.8
1813	1812.89	1812.78	37.44	12.48
1812.78	1812.67	1812.56	31.68	10.56
1812.56	1812.45	1812.34	63.84	21.28
1812.34	1812.23	1812.12	38.4	12.8
1812.12	1812.01	1811.9	40.32	13.44
1811.9	1811.79	1811.68	40.32	13.44
1811.68	1811.57	1811.46	51.84	17.28
1811.46	1811.35	1811.24	83.04	27.68
1811.24	1811.13	1811.02	153.12	51.04
1811.02	1810.91	1810.8	134.4	44.8
1810.8	1810.7	1810.59	154.56	51.52
1810.59	1810.48	1810.37	202.08	67.36
1810.37	1810.26	1810.15	181.44	60.48
1810.15	1810.04	1809.93	198.24	66.08
1809.93	1809.83	1809.72	80.16	26.72
1809.72	1809.61	1809.51	70.08	23.36
1809.51	1809.4	1809.29	62.88	20.96
1809.29	1809.19	1809.08	36	12
1809.08	1808.97	1808.86	19.2	6.4
1808.86	1808.76	1808.65
1808.65	1808.54	1808.44	49.92	16.64
1808.44	1808.33	1808.22	35.52	11.84
1808.22	1808.11	1808.01	45.6	15.2
1808.01	1807.9	1807.79
1807.79	1807.69	1807.58	30.24	10.08
1807.58	1807.47	1807.36	24.48	8.16
1807.36	1807.26	1807.15	44.16	14.72
1807.15	1807.04	1806.94	24.48	8.16
1806.94	1806.83	1806.72	21.12	7.04
1806.72	1806.61	1806.51	26.4	8.8
1806.51	1806.4	1806.29	39.84	13.28
1806.29	1806.19	1806.08	67.2	22.4
1806.08	1805.97	1805.86	65.76	21.92
1805.86	1805.76	1805.65	22.08	7.36
1805.65	1805.54	1805.44	37.44	12.48
1805.44	1805.33	1805.22	38.4	12.8
1805.22	1805.12	1805.01	43.68	14.56
1805.01	1804.9	1804.79	16.8	5.6
1804.79	1804.69	1804.58	35.52	11.84
1804.58	1804.47	1804.37	51.84	17.28
1804.37	1804.26	1804.15	28.8	9.6
1804.15	1804.04	1803.94	24.96	8.32
1803.94	1803.83	1803.72	14.88	4.96
1803.72	1803.62	1803.51	15.84	5.28
1803.51	1803.4	1803.29	16.8	5.6
1803.29	1803.19	1803.08	41.76	13.92
1803.08	1802.97	1802.87	39.84	13.28
1802.87	1802.76	1802.65	25.92	8.64
1802.65	1802.54	1802.44	16.32	5.44
1802.44	1802.33	1802.22	24.96	8.32
1802.22	1802.12	1802.01	24	8
1802.01	1801.9	1801.79	10.56	3.52
1801.79	1801.69	1801.58	22.56	7.52
1801.58	1801.47	1801.37	19.2	6.4
1801.37	1801.26	1801.15	20.16	6.72
1801.15	1801.04	1800.94	64.32	21.44
1800.94	1800.83	1800.72	22.56	7.52
1800.72	1800.62	1800.51	22.08	7.36
1800.51	1800.4	1800.3	35.52	11.84
1800.3	1800.19	1800.08	57.6	19.2
1800.08	1799.97	1799.87	23.52	7.84
1799.87	1799.76	1799.65	13.92	4.64
1799.65	1799.55	1799.44	12.96	4.32
1799.44	1799.33	1799.22	25.44	8.48
1799.22	1799.12	1799.01	24.48	8.16
1799.01	1798.9	1798.8	46.56	15.52
1798.8	1798.69	1798.58	34.56	11.52
1798.58	1798.47	1798.37	25.44	8.48
1798.37	1798.26	1798.15	24.48	8.16
1798.15	1798.05	1797.94	48.48	16.16
1797.94	1797.83	1797.72	39.84	13.28
1797.72	1797.62	1797.51	40.8	13.6
1797.51	1797.4	1797.3	112.8	37.6
