# Supplementary material for: The 1831 CE mystery eruption identified as Zavaritskii caldera, Simushir Island (Kurils)
Source: Proc Natl Acad Sci U S A. 2024 Dec 30;122(1):e2416699122. doi: 10.1073/pnas.2416699122 (PMC11725861; doi:10.1073/pnas.2416699122)
Supplement: Supplementary file 3 — Dataset S02 (XLSX) [file pnas.2416699122.sd02.xlsx]

## Sheet: samples
sample	core	Depth top (m)	Depth bottom (m)	Age top (CE)	Age bottom (CE)	SO4 concentration (ppb)	δ34S (‰)	uncertainty δ34S (‰)	δ33S (‰)	uncertainty δ33S (‰)	Δ33S (‰)	uncertainty Δ33S (‰)	fvolc	fvolc_err	δ34Svolc	δ34Svolc_err	δ33Svolc	δ33Svolc_err	Δ33Svolc	Δ33Svolc_err
S120	NGRIP1	49.35	49.5	1829.99	1829.37	106	6.42124	0.0770023	3.31415	0.0542838	0.0123394	0.0666416
S121	NGRIP1	49.2	49.35	1830.61	1829.99	56	6.74778	0.0740134	3.52334	0.0504375	0.0539031	0.063139
S122	NGRIP1	49.05	49.2	1831.23	1830.61	89	6.33093	0.0653852	3.26307	0.142815	0.00762538	0.146711
S123	NGRIP1	49	49.05	1831.44	1831.23	92	8.07388	0.0629645	4.14534	0.132825	-0.00460051	0.137095
S124	NGRIP1	48.95	49	1831.65	1831.44	228	6.44063	0.0711358	3.3898	0.140341	0.0780407	0.145367	0.577917	0.052076	6.43197	0.241188	3.40707	0.168758	0.0997604	0.209105
S125	NGRIP1	48.91	48.95	1831.81	1831.65	145	10.653	0.0765699	5.91061	0.050525	0.438426	0.0637395	0.335953	0.0735648	19.6827	3.72116	11.395	2.2554	1.30796	0.636584
S126	NGRIP1	48.87	48.91	1831.98	1831.81	114	19.1412	0.0694934	11.0519	0.146658	1.2395	0.150403
S127	NGRIP1	48.83	48.87	1832.14	1831.98	177	15.716	0.064086	9.22223	0.152387	1.15911	0.156126	0.457443	0.0620497	27.1102	3.01408	16.4308	1.89849	2.56078	0.490196
S128	NGRIP1	48.79	48.83	1832.31	1832.14	226	13.0029	0.0668512	7.59892	0.149119	0.923404	0.153289	0.574715	0.0522614	17.9486	1.10113	10.795	0.714696	1.59147	0.25914
S129	NGRIP1	48.75	48.79	1832.47	1832.31	302	7.74183	0.0875571	4.2395	0.0539522	0.259917	0.0702726	0.680902	0.0432277	8.35283	0.202282	4.65641	0.120143	0.36339	0.121855
S130	NGRIP1	48.71	48.75	1832.64	1832.47	191	5.02224	0.0677098	2.63902	0.14681	0.0557089	0.150711	0.496091	0.0585104	3.52682	0.490651	1.88441	0.290936	0.0696792	0.284251
S131	NGRIP1	48.67	48.71	1832.8	1832.64	207	-1.9153	0.233375	-1.58291	0.187677	-0.596069	0.22277	0.567548	0.0560842	-8.56429	1.58324	-5.4868	0.931843	-1.06668	0.282811
S132	NGRIP1	48.63	48.67	1832.97	1832.8	125	-4.51591	0.311762	-3.02381	0.142257	-0.695557	0.213519
S133	NGRIP1	48.59	48.63	1833.14	1832.97	98	0.831834	0.0641209	-0.0250522	0.141096	-0.45336	0.145476
S134	NGRIP1	48.4	48.59	1833.92	1833.14	212	2.77755	0.0647464	1.2945	0.147234	-0.134977	0.150675	0.546024	0.0543597	-0.350486	0.750168	-0.461127	0.438047	-0.280541	0.240107
S135	NGRIP1	48.3	48.4	1834.34	1833.92	134	6.32328	0.0659384	3.3487	0.150468	0.0971869	0.15489

## Sheet: standards
standard name	analysis date	δ34S (‰)	2σ	δ33S (‰)	2σ	Δ33S (‰)	2σ
Switzer Falls	2022-06-27	4.26463	0.0766485	2.18673	0.0525716	-0.00728941	0.0653153
Switzer Falls	2022-06-27	4.2631	0.0555431	2.1887	0.147669	-0.00452936	0.150252
Switzer Falls	2022-07-04	4.28973	0.205151	2.08293	0.168634	-0.123983	0.198329
Filtered sea water	2022-06-27	21.0763	0.0747252	10.8447	0.052621	0.0453237	0.0649321
IAEA S-05	2022-06-27	0.472083	0.0535021	0.410892	0.135225	0.167797	0.137727
Previous standard values (Burke et al. 2023)
		δ34S (‰)	2σ			Δ33S (‰)	2σ
Switzer Falls	n=15	4.16	0.12			0.01	0.1

## Sheet: blanks
Total procedural blank
analysis date	δ34S (‰)	1σ	nmol_S
2022-07-04	3.82308	1.17777	0.0263248
2022-08-02	1.73179	0.443964	0.0372309
