# Supplementary material for: The 1831 CE mystery eruption identified as Zavaritskii caldera, Simushir Island (Kurils)
Source: Proc Natl Acad Sci U S A. 2024 Dec 30;122(1):e2416699122. doi: 10.1073/pnas.2416699122 (PMC11725861; doi:10.1073/pnas.2416699122)
Supplement: Supplementary file 4 — Dataset S03 (XLSX) [file pnas.2416699122.sd03.xlsx]

## Sheet: B19_Bern
Probe	JEOL 8200 at the Institute of Geological Sciences, University of Bern
Beam diameter	5 μm
Beam current	2 nA
Accelerating voltage	15 kV
Count times	10-s peak
	20-s background
Analysis date	2021-09-09
															NORMALISED
Sample	Bottom depth (m)	Top depth (m)	SiO2	TiO2	Al2O3	FeO	MnO	MgO	CaO	Na2O	K2O	P2O5	Total		SiO2	TiO2	Al2O3	FeO	MnO	MgO	CaO	Na2O	K2O	P2O5	Total
T375-1	30.4	30.3	62.19	0.8051	13.75	7.06	0.2138	1.2873	4.91	4.3	0.6504	0.1149	95.2815		65.2698	0.84497	14.4309	7.40962	0.224388	1.35105	5.15315	4.51294	0.682609	0.12059	100
T375-2	30.4	30.3	62.07	0.9905	15.14	7.85	0.2728	1.4357	5.87	4.07	0.6584	0.2981	98.6556		62.9158	1.004	15.3463	7.95697	0.276518	1.45526	5.94999	4.12546	0.667372	0.302162	100
T375-4	30.4	30.3	65.7	0.9099	13.86	6.67	0.1531	1.387	4.43	3.82	0.7213	0.1519	97.8032		67.1757	0.930338	14.1713	6.81982	0.156539	1.41815	4.5295	3.9058	0.737501	0.155312	100
T375-9	30.4	30.3	62.81	0.7881	13.31	7.44	0.2016	1.2318	4.45	4.02	0.7214	0.2288	95.2017		65.9757	0.827821	13.9808	7.81499	0.211761	1.29388	4.67429	4.22261	0.75776	0.240332	100
T375-11	30.4	30.3	61.82	0.7189	13.95	7.69	0.2608	2.28	5.94	4.03	0.5921	0	97.2819		63.5473	0.738986	14.3398	7.90486	0.268087	2.3437	6.10597	4.1426	0.608644	0	100
T375-12	30.4	30.3	60.48	0.9793	14.34	6.96	0.2252	1.3147	5.18	3.91	0.6222	0.1207	94.1321		64.2501	1.04035	15.2339	7.39386	0.239238	1.39665	5.5029	4.15374	0.660986	0.128224	100
T375-20	30.4	30.3	62.22	0.9949	15.73	7.19	0.1457	1.3595	5.42	4.34	0.6818	0.1044	98.1863		63.3693	1.01328	16.0206	7.32281	0.148391	1.38461	5.52012	4.42017	0.694394	0.106328	100
T375-22	30.4	30.3	59.26	0.8679	14.49	7.11	0.2121	1.4496	5.2	3.97	0.6394	0.2512	93.4502		63.4135	0.92873	15.5056	7.60833	0.226966	1.5512	5.56446	4.24825	0.684215	0.268806	100
T375-23	30.4	30.3	62	0.8639	14.77	7.78	0.2582	1.91	5.33	4.59	0.6324	0.0943	98.2289		63.1179	0.879476	15.0363	7.92028	0.262855	1.94444	5.4261	4.67276	0.643802	0.0960003	100
T375-24	30.4	30.3	61.56	0.8612	15.28	7.08	0.2224	1.1195	5.47	4.24	0.5611	0.1265	96.5208		63.779	0.892243	15.8308	7.33521	0.230417	1.15985	5.66717	4.39284	0.581325	0.13106	100
T375-25	30.4	30.3	61.42	0.9527	15.18	7.84	0.2054	1.629	5.71	4.27	0.6222	0.2544	98.0837		62.62	0.971313	15.4766	7.99317	0.209413	1.66083	5.82156	4.35342	0.634356	0.25937	100
T375-26	30.4	30.3	58.3	0.8583	14.99	7.71	0.2213	1.566	5.71	4.27	0.6476	0.0375	94.3107		61.817	0.910077	15.8943	8.17511	0.23465	1.66047	6.05446	4.52759	0.686667	0.0397622	100
T375-27	30.4	30.3	63.2	0.8048	15.92	5.92	0.1939	0.9104	5.5	4.64	0.6761	0.2307	97.996		64.4924	0.821258	16.2456	6.04106	0.197865	0.929018	5.61247	4.73489	0.689926	0.235418	100
T375-28	30.4	30.3	60.04	0.9689	14.25	8.67	0.2213	2.97	6.06	3.94	0.5417	0.258	97.92		61.3154	0.989481	14.5527	8.85417	0.226001	3.03309	6.18873	4.02369	0.553207	0.26348	100
			SiO2	TiO2	Al2O3	FeO	MnO	MgO	CaO	Na2O	K2O	P2O5	Total
		BCR2g	54.92	2.32	13.8	12.12	0.1427	3.41	7.11	3.22	1.7	0.388	99.1308
			54.1	2.5	13.81	12.42	0.1831	3.36	7.07	3.27	1.88	0.2437	98.8368
			54.43	2.32	13.54	12.16	0.2185	3.31	7.1	2.96	1.81	0.2871	98.1356
			54.6	2.36	13.72	12.01	0.1686	3.1	7.17	3.08	1.85	0.3872	98.4459
			55.12	2.21	13.54	12.04	0.2146	3.38	7.17	3.2	1.86	0.289	99.0237
			55.09	2.47	13.7	12.31	0.2057	3.76	7.31	3.22	1.84	0.3957	100.301
			54.91	2.22	13.62	12.59	0.208	3.57	7.32	3.24	1.85	0.274	99.8021
			55.26	2.3	13.4	12.39	0.2157	3.35	7.22	3.16	1.83	0.4092	99.535
			54.77	2.47	13.21	12.23	0.1858	3.4	7.46	3.14	1.73	0.3668	98.9627
			54.83	2.24	13.47	12.24	0.1617	3.6	7.23	3.27	1.79	0.4905	99.3223
		Mean	54.803	2.341	13.581	12.251	0.19044	3.424	7.216	3.176	1.814	0.35312
		2σ	0.697045	0.214466	0.378001	0.362025	0.0525266	0.362363	0.240037	0.192804	0.116695	0.153622
		Ref. values	54.3	2.31	13.8	12.8	0.2	3.59	7.22	3.29	1.79	0.38	Reference
		2σ	0.2	0.04	0.2	0.2	0.08	0.04	0.1	0.12	0.04	0.02	Jochum et al. (2005)
			SiO2	TiO2	Al2O3	FeO	MnO	MgO	CaO	Na2O	K2O	P2O5	Total
		Lipari	74.17	0.0003	13.23	1.44	0.0545	0.0987	0.7376	4.03	5.32	0.0339	99.115
			73.98	0.0398	13.35	1.46	0.0386	0.0152	0.7349	3.86	5.37	0.0799	98.9285
			74	0.1692	13.13	1.41	0.0539	0.0722	0.8027	3.84	5.41	0	98.888
			73.86	0.0743	13.04	1.92	0.0188	0	0.7238	4.04	5.36	0.1245	99.1615
			73.4	0.0405	13.4	1.43	0.0808	0.1122	0.7888	3.81	5.43	0.1396	98.632
			74.06	0.0981	12.89	1.5	0.0472	0	0.6835	3.59	5.11	0	97.9789
			74.07	0.0514	13.1	1.52	0.0922	0.0206	0.7659	3.96	5.37	0	98.9501
			73.81	0.0985	13.02	1.46	0.059	0	0.7378	3.9	5.2	0.0605	98.3459
			74.78	0.0745	13.33	1.56	0	0	0.8112	4.09	5.19	0.069	99.9048
			74.14	0.102	13.04	1.73	0.0793	0	0.7374	3.95	5.11	0	98.8887
		Mean	74.027	0.07486	13.153	1.543	0.05243	0.03189	0.75236	3.907	5.287	0.05074
		St Dev.	0.690961	0.0925092	0.335201	0.32291	0.0567905	0.0895149	0.0789468	0.28876	0.245321	0.105825
			SiO2	TiO2	Al2O3	FeO	MnO	MgO	CaO	Na2O	K2O	P2O5	Reference
		Ref. values	74.1	0.074	13.1	1.55	0.065	0.041	0.73	4.07	5.11	0.01	Kuehn et al. (2011)
		2σ	1.4	0.02	0.5	0.05	0.031	0.022	0.06	0.22	0.27	0.02

## Sheet: NGRIP1_StAndrews
Probe	JEOL JXA-iSP100, University of St Andrews
Beam diameter	3 μm
Beam current	1 nA
Accelerating voltage	15 kV
Count times	Si, Fe, Ca, Mn, Ti, P	30s (peak), 10s (background)
	Al, Mg, K	20s (peak), 10s (background)
	Na	8s (peak), 4s (background), analysed first
Analysis date	2022-10-25
																	NORMALISED
Sample	Bottom depth (m)	Top depth (m)	SiO2	TiO2	Al2O3	FeO	MnO	MgO	CaO	Na2O	K2O	P2O5	Total		SiO2	TiO2	Al2O3	FeO	MnO	MgO	CaO	Na2O	K2O	P2O5	Total
S124_T1	49	48.95	62	0.9669	15.09	7.33	0.1837	1.4165	4.97	2.97	0.693	0.1755	95.7956		64.7211	1.00934	15.7523	7.65171	0.191762	1.47867	5.18813	3.10035	0.723415	0.183203	100
S124_T1.4	49	48.95	62.87	0.8422	16.19	7.37	0.1461	1.4862	5.15	5.08	0.6214	0.2093	99.9652		62.8919	0.842493	16.1956	7.37257	0.146151	1.48672	5.15179	5.08177	0.621616	0.209373	100
S124_T2.1	49	48.95	63.51	0.9135	15	8.35	0.2229	1.75	5.92	3.68	0.5521	0.2351	100.134		63.4253	0.912281	14.98	8.33886	0.222603	1.74767	5.9121	3.67509	0.551363	0.234786	100
S124_T4.3	49	48.95	59.57	0.9221	16.05	7.31	0.1903	1.82	5.02	4.1	0.6735	0.314	95.9699		62.0715	0.960822	16.724	7.61697	0.198291	1.89643	5.23081	4.27217	0.701783	0.327186	100
S124_T4.2	49	48.95	62.96	0.9043	14.8	7.25	0.2342	1.75	5.38	4.45	0.6735	0.1659	98.5679		63.8748	0.917439	15.015	7.35534	0.237603	1.77543	5.45817	4.51465	0.683285	0.16831	100
S124_T4.4	49	48.95	65.24	0.9923	14.46	7.59	0.2086	1.5698	5.03	3.4	0.7275	0.1049	99.3231		65.6846	0.999063	14.5585	7.64173	0.210022	1.5805	5.06428	3.42317	0.732458	0.105615	100
S124_T7.2	49	48.95	61.44	0.7999	13.98	8.41	0.2193	1.76	5.65	3.8	0.6009	0.1045	96.7646		63.4943	0.826645	14.4474	8.69119	0.226632	1.81885	5.83891	3.92706	0.620992	0.107994	100
S124_T7.3	49	48.95	62.56	0.8378	14.19	8.48	0.2191	2.05	5.72	3.99	0.5877	0.1567	98.7913		63.3254	0.84805	14.3636	8.58375	0.221781	2.07508	5.78998	4.03882	0.59489	0.158617	100
S124_T7.4	49	48.95	62.61	0.9526	14.36	8.4	0.2339	1.94	5.73	3.71	0.612	0.4003	98.9488		63.2751	0.96272	14.5126	8.48924	0.236385	1.96061	5.79087	3.74941	0.618502	0.404553	100
S124_T8.1	49	48.95	65.89	1.0376	15.13	7.27	0.2015	1.84	5.07	3.65	0.6122	0.2537	100.955		65.2667	1.02778	14.9869	7.20123	0.199594	1.82259	5.02204	3.61547	0.606409	0.2513	100
S124_T8.4	49	48.95	60.89	0.8278	15.59	7.8	0.1755	2.02	4.9	4.14	0.5132	0.2445	97.101		62.7079	0.852514	16.0554	8.03287	0.18074	2.08031	5.04629	4.2636	0.528522	0.2518	100
S124_T8.5	49	48.95	65.12	0.9304	13.85	7.03	0.1718	1.68	4.83	4.02	0.6662	0.0874	98.3858		66.1884	0.945665	14.0772	7.14534	0.174619	1.70756	4.90925	4.08596	0.67713	0.088834	100
S124_T8.5	49	48.95	60	0.7805	15.93	7.81	0.1862	1.83	4.95	5.17	0.6652	0.0609	97.3828		61.6125	0.801476	16.3581	8.0199	0.191204	1.87918	5.08303	5.30895	0.683078	0.0625367	100
S124_T9.1	49	48.95	62.7	0.8664	16.62	8.26	0.274	1.88	5.41	4.65	0.6245	0.1133	101.398		61.8354	0.854453	16.3908	8.1461	0.270222	1.85408	5.3354	4.58588	0.615889	0.111738	100
S124_T9.2	49	48.95	64.75	0.9165	14.26	7.4	0.2708	1.6214	5.39	4.54	0.6679	0.1743	99.9909		64.7559	0.916583	14.2613	7.40067	0.270825	1.62155	5.39049	4.54041	0.667961	0.174316	100
S124_T9.3	49	48.95	66.99	0.9313	14.31	7.31	0.1575	1.5492	5.22	3.74	0.6847	0.2802	101.173		66.2134	0.920503	14.1441	7.22525	0.155674	1.53124	5.15948	3.69664	0.676762	0.276952	100
					SiO2	TiO2	Al2O3	FeO	MnO	MgO	CaO	Na2O	K2O	P2O5	Total
				ML3B	51.72	2.22	13.53	10.74	0.2076	6.92	10.33	2.56	0.3716	0.2857	98.8849
					52.24	2.04	14.08	11.04	0.2075	6.87	10.55	2.39	0.3376	0.2683	100.023
					52.7	2.02	13.81	10.71	0.1484	6.33	10.12	2.33	0.4518	0.2256	98.8458
					52.04	2.16	13.62	11.2	0.1485	6.65	10.26	2.4	0.3784	0.2081	99.065
					52.2	2.23	13.75	10.77	0.2302	6.49	10.24	2.66	0.3329	0.2169	99.12
					51.72	1.92	14.08	11.86	0.1447	6.61	10.55	2.3	0.399	0.4243	100.008
					51.36	2.17	13.36	11.18	0.1448	6.89	10.27	2.49	0.4015	0.2427	98.509
					51.94	2.07	13.32	10.86	0.1077	6.6	10.68	2.72	0.4093	0.2169	98.9239
					51.58	2.08	14.2	10.83	0.0669	6.57	10.36	2.8	0.4732	0.3298	99.2899
					51.37	2.05	13.36	11.28	0.093	6.38	10.35	2.26	0.3769	0.3039	97.8238
					52.07	2.02	13.72	10.85	0.1302	6.44	10.37	1.93	0.3709	0.3218	98.2229
					51.58	2.26	13.49	10.9	0.1488	6.73	10.45	2.49	0.3805	0.2433	98.6726
					51.95	2.06	13.81	11.2	0.2011	6.7	10.39	2.88	0.427	0.2696	99.8877
					51.49	2.08	13.55	11.31	0.2235	6.6	10.32	2.12	0.4237	0.4001	98.5173
					52	2.12	13.4	10.65	0.1565	6.54	10.57	2.64	0.3868	0.2699	98.7332
					51.73	2.09	13.61	10.42	0.2164	6.66	10.16	2.57	0.4159	0.2703	98.1426
					51.37	2.17	13.73	11.46	0.1455	6.4	10.5	2.84	0.3824	0.4263	99.4242
					51.52	2.15	13.3	11.09	0.2315	6.32	10.24	2.33	0.337	0.2879	97.8064
				Mean	51.81	2.10611	13.6511	11.0194	0.164044	6.59444	10.3728	2.48389	0.392022	0.289522
				2σ	0.723846	0.17302	0.544357	0.683502	0.0982555	0.367454	0.303533	0.507457	0.0757893	0.136496
				Ref. values	51.4	2.13	13.6	10.9	0.17	6.59	10.5	2.4	0.385	0.23	Reference
				2σ	0.6	0.09	0.2	0.1	0.009	0.08	0.1	0.06	0.004	0.025	Jochum et al. 2006
					SiO2	TiO2	Al2O3	FeO	MnO	MgO	CaO	Na2O	K2O	P2O5	total
				StHs6/80-G	63.52	0.6516	17.47	4.44	0.0817	2.05	5.18	4.97	1.29	0.2743	99.9276
					63.96	0.7059	17.59	4.44	0.0929	1.83	5.29	5.13	1.22	0.1683	100.427
					63.54	0.6799	17.7	4.78	0.0743	1.99	5.22	4.23	1.36	0.2392	99.8134
					63.46	0.7448	17.35	4.37	0.0743	1.98	5.33	4.87	1.35	0.0975	99.6266
					63.51	0.5754	17.81	4.59	0.108	1.94	5.11	4.57	1.36	0.2308	99.8042
					63.45	0.7049	17.29	4.22	0.0373	2.07	5.15	4.4	1.27	0.2223	98.8145
					63.9	0.6535	17.8	4.27	0.1341	2.06	5.46	5.01	1.3	0.151	100.739
					63.51	0.693	17.78	4.12	0.0411	1.95	5.18	5.29	1.31	0.2579	100.132
					63.17	0.667	16.73	4.07	0.1082	2.09	5.32	4.3	1.41	0.1423	98.0075
					63.16	0.665	18.27	4.48	0.1231	1.9	5.2	4.68	1.32	0.1424	99.9405
					62.94	0.8066	17.18	4.43	0.097	1.93	5.13	5.19	1.3	0.2047	99.2083
					63.96	0.6433	17.87	4.62	0.0561	1.99	5.25	5.35	1.41	0.1781	101.328
					63.64	0.686	17.86	4.21	0.0822	2.07	5.24	4.97	1.33	0.2229	100.311
					63.7	0.5941	17.93	4.23	0.0861	2.02	5.18	4.78	1.31	0.0715	99.9017
					64.06	0.7402	17.7	3.94	0.0674	1.85	5.19	4.91	1.25	0.1698	99.8774
					63.39	0.5783	17.54	4.31	0.0674	2.1	5.35	4.1	1.38	0.0715	98.8872
					63.37	0.7514	17.51	4.4	0.0674	1.87	5.47	4.59	1.31	0.0714	99.4102
				Mean	63.5435	0.678876	17.6106	4.34824	0.0822706	1.98176	5.25	4.78471	1.32235	0.171524
				2σ	0.61188	0.124835	0.698837	0.423098	0.0529748	0.172226	0.212838	0.75087	0.10405	0.13241
				Ref. values	63.7	0.703	17.8	4.37	0.076	1.97	5.28	4.44	1.29	0.164	Reference
				2σ	0.5	0.021	0.2	0.07	0.004	0.04	0.09	0.14	0.02	0.018	Jochum et al. 2006
					SiO2	TiO2	Al2O3	FeO	MnO	MgO	CaO	Na2O	K2O	P2O5	total
				Lipari	74.67	0.0713	13.18	1.66	0.0812	0	0.71	3.57	4.96	0.1154	99.0179
					74.5	0.015	12.68	1.7	0.1033	0.0375	0.7271	4.23	5.04	0	99.0329
					73.42	0.0025	12.79	1.33	0.0924	0	0.718	4.04	5.16	0	97.5529
					74.28	0.0238	12.99	1.57	0.0962	0.019	0.7345	4	4.99	0.08	98.7835
					74.86	0.0526	13.29	1.43	0.1	0	0.6944	3.46	4.91	0	98.797
					74.46	0.0664	13.07	1.78	0.1074	0	0.7464	4.17	5.06	0.1067	99.5669
					74.81	0.0289	12.93	1.6	0.0815	0.0343	0.7505	4.24	4.95	0.0089	99.4341
					74.4	0.039	12.83	1.38	0.0741	0	0.7152	3.95	5.08	0.0891	98.5574
					74.55	0.059	13.18	1.52	0.0371	0.0149	0.6875	4.11	5.29	0	99.4485
					74.25	0.0616	13.38	1.34	0.0334	0.0228	0.7579	4.43	5.14	0	99.4157
					74.34	0	13.15	1.63	0.0742	0.0754	0.734	3.61	5.05	0	98.6636
					74.18	0.0679	13.59	1.66	0.0557	0.0503	0.7752	4.43	5.23	0.0089	100.048
					74.08	0.1473	12.84	1.49	0.0893	0	0.6661	3.97	4.98	0	98.2627
					74.18	0.0819	12.75	1.6	0.0633	0	0.7834	3.75	5.01	0.0358	98.2544
					74.73	0.0819	13.1	1.58	0.0818	0.0292	0.7742	3.93	5.14	0.0269	99.474
					74.61	0.102	13.33	1.39	0.0854	0.0003	0.73	3.89	5.33	0.0446	99.5123
					74.16	0.0479	13.49	1.53	0.0855	0.0656	0.7	3.56	4.83	0.0805	98.5495
					74.41	0.0189	12.68	1.63	0.1116	0.0007	0.7483	4.16	4.92	0	98.6795
				Mean	74.3828	0.0537722	13.0694	1.54556	0.0807444	0.0194444	0.730706	3.97222	5.05944	0.0331556
				2σ	0.667596	0.0742354	0.555591	0.258796	0.0439279	0.0491142	0.0641805	0.582027	0.269769	0.083858
				Ref. values	74.1	0.074	13.1	1.55	0.065	0.041	0.73	4.07	5.11	0.01	Reference
				2σ	1.4	0.02	0.5	0.05	0.031	0.022	0.06	0.22	0.27	0.02	Kuehn et al. 2011

## Sheet: Tunu2013_QUB
Probe	JEOL FEG-SEM 6500F, Queen's University Belfast
Beam diameter	4 x 5 µm (rastered beam)
Beam current	5 nA
Accelerating voltage	15 kV
Elements analysed using EDS	Si, Al, Fe, Ca, K and Cl
Elements analysed using WDS	Na, Mg, Mn, Ti and P
Count times	Si, Al, Fe, Ca, K and Cl	EDS 150s livetime
	Mn, Ti and P	30s (peak), 10s (background)
	Mg	20s (peak), 10s (background)
	Na	10s (peak), 1s (background)
Analysis date	2017-09-14	QUB-1930
	2018-07-31	QUB-1947
Note:	Original data published in Plunkett et al. (2023)
																	NORMALISED
Tephra_sample_code	shard_number	Bottom depth (m)	Top depth (m)	SiO2	TiO2	Al2O3	FeOt	MnO	MgO	CaO	Na2O	K2O	P2O5	Cl	total		SiO2	TiO2	Al2O3	FeOt	MnO	MgO	CaO	Na2O	K2O	P2O5	Cl	total
QUB-1930	1	36.5	36.45	60.59	0.73	13.97	6.66	0.04	1.73	4.83	4.14	0.56	0.32	0.16	93.74		64.6362	0.77875	14.9029	7.10476	0.0426712	1.84553	5.15255	4.41647	0.597397	0.34137	0.170685	100
QUB-1930	2	36.5	36.45	60.58	0.84	13.68	7.37	0.22	1.77	4.85	4.05	0.66	0.21	0.25	94.5		64.1058	0.888889	14.4762	7.79894	0.232804	1.87302	5.13228	4.28571	0.698413	0.222222	0.26455	100
QUB-1930	3	36.5	36.45	61.11	0.8	13.58	7.42	0.21	2.14	5.24	3.92	0.59	0.24	0.19	95.45		64.023	0.838135	14.2273	7.7737	0.22001	2.24201	5.48979	4.10686	0.618125	0.251441	0.199057	100
QUB-1930	4	36.5	36.45	60.29	0.71	13.58	7.44	0.17	2.18	5.19	4.45	0.57	0.23	0.17	94.98		63.4765	0.747526	14.2977	7.83323	0.178985	2.29522	5.46431	4.6852	0.600126	0.242156	0.178985	100
QUB-1930	5	36.5	36.45	59.52	0.82	13.56	7.07	0.3	1.96	5.23	4.37	0.59	0.28	0.18	93.87		63.4068	0.873549	14.4455	7.53169	0.319591	2.08799	5.57154	4.65537	0.628529	0.298285	0.191755	100
QUB-1930	6	36.5	36.45	60.02	0.6	15.85	5.88	0.17	1.49	5.81	4.67	0.48	0.24	0.16	95.37		62.9338	0.629129	16.6195	6.16546	0.178253	1.56234	6.09206	4.89672	0.503303	0.251651	0.167768	100
QUB-1947	1	36.5	36.45	70.36	0.3	13.77	1.6	0.02	0.41	1.43	4.84	2.68	-0.03	0.17	95.55		73.6368	0.313972	14.4113	1.67452	0.0209314	0.429095	1.4966	5.06541	2.80481	-0.0313972	0.177917	100
QUB-1947	2	36.5	36.45	61.59	0.86	13.88	7.19	0.25	1.61	5.11	3.87	0.64	0.18	0.19	95.37		64.5801	0.901751	14.5538	7.53906	0.262137	1.68816	5.35808	4.05788	0.671071	0.188739	0.199224	100
QUB-1947	3	36.5	36.45	61.88	0.86	14.6	7.53	0.2	1.9	5.56	3.79	0.53	0.2	0.14	97.19		63.6691	0.884865	15.0221	7.74771	0.205782	1.95493	5.72075	3.89958	0.545324	0.205782	0.144048	100
QUB-1947	4	36.5	36.45	61.26	1	14.64	7.92	0.16	2.11	5.4	3.13	0.53	0.18	0.14	96.47		63.5016	1.03659	15.1757	8.20981	0.165855	2.18721	5.5976	3.24453	0.549394	0.186587	0.145123	100
QUB-1947	5	36.5	36.45	62.11	0.9	14.73	7.42	0.23	1.81	5.29	4.38	0.66	0.26	0.13	97.92		63.4293	0.919118	15.0429	7.57761	0.234886	1.84845	5.40237	4.47304	0.67402	0.265523	0.132761	100
QUB-1947	6	36.5	36.45	61.84	0.82	15.32	6.84	0.13	1.37	5.72	4.87	0.66	0.27	0.18	98.02		63.0892	0.836564	15.6295	6.97817	0.132626	1.39767	5.83554	4.96837	0.673332	0.275454	0.183636	100
QUB-1947	7	36.5	36.45	59.31	0.89	13.48	7.74	0.22	2.75	5.17	4.14	0.58	0.09	0.19	94.56		62.7221	0.941201	14.2555	8.18528	0.232657	2.90821	5.46743	4.37817	0.613367	0.0951777	0.200931	100
QUB-1947	8	36.5	36.45	59.76	0.92	13.99	7.71	0.21	2.52	5.31	4.56	0.55	0.11	0.16	95.8		62.38	0.960334	14.6033	8.04802	0.219207	2.63048	5.5428	4.75992	0.574113	0.114823	0.167015	100
QUB-1947	9	36.5	36.45	59.54	0.77	15.85	7.4	0.39	2	5.76	5.03	0.58	0.16	0.14	97.62		60.9916	0.788773	16.2364	7.58041	0.399508	2.04876	5.90043	5.15263	0.594141	0.163901	0.143413	100
				SiO2	TiO2	Al2O3	FeOt	MnO	MgO	CaO	Na2O	K2O	P2O5	Cl	total
2017-09-14	Lipari			73.98	0.1	12.7	1.43	0.03	-0.01	0.74	4.05	5.12	0.06	0.34	98.53
				74.42	0.05	12.57	1.45	0	0.05	0.69	4.09	5.13	0.07	0.37	98.9
				74.3	0.11	12.55	1.54	0.07	0.02	0.65	3.98	4.99	0.02	0.36	98.58
				74.21	0.07	12.71	1.48	-0.07	0.04	0.67	4.2	5.04	0.23	0.38	98.96
				74.24	0.13	12.84	1.43	0.07	0.05	0.75	4.16	5.04	0.08	0.39	99.17
				74.48	0.08	12.74	1.58	-0.02	0.05	0.81	3.85	5.09	0.06	0.37	99.09
				74.49	0.12	12.68	1.44	0.06	0.01	0.64	3.91	5.03	0	0.4	98.77
				74.1	0.11	12.73	1.44	0.09	0.04	0.68	4.04	5.23	0.07	0.39	98.93
				74.27	0.13	12.77	1.4	0.03	0.06	0.76	3.78	5.06	-0.07	0.38	98.57
				74.43	0.06	12.68	1.46	0.07	0.04	0.74	3.93	5.06	-0.04	0.37	98.79
	Mean			74.292	0.096	12.697	1.465	0.033	0.035	0.713	3.999	5.079	0.048	0.375
	2σ			0.336095	0.0582714	0.172833	0.11005	0.100244	0.0434613	0.10997	0.268403	0.135466	0.163517	0.0343188
	Ref. values			74.1	0.074	13.1	1.55	0.065	0.041	0.73	4.07	5.11	0.01	0.34	Reference
	2σ			1.4	0.02	0.5	0.05	0.031	0.022	0.06	0.22	0.27	0.02	0.05	Kuehn et al. 2011
				SiO2	TiO2	Al2O3	FeOt	MnO	MgO	CaO	Na2O	K2O	P2O5	Cl	total
2018-07-31	Laki			48.94	3.16	13.11	13.71	0.26	5.41	9.84	2.71	0.37	0.22	0.04	97.77
				48.19	3.18	12.8	13.99	0.26	5.3	9.74	2.83	0.41	0.26	0.05	97.01
				49.46	3.18	13	13.94	0.34	5.52	9.67	3.05	0.48	0.13	0.03	98.8
	Mean			48.8633	3.17333	12.97	13.88	0.286667	5.41	9.75	2.86333	0.42	0.203333	0.04
	2σ			1.27692	0.023094	0.314325	0.298664	0.092376	0.22	0.17088	0.344867	0.111355	0.133167	0.02
	Ref. values			49.7	3.08	13	14.1	0.231	5.39	9.7	2.85	0.46	0.345	0.046	Reference
	2σ			1.4	0.22	0.5	0.6	0.101	0.25	0.38	0.25	0.04	0.053	0.042	Kuehn et al. 2011
				SiO2	TiO2	Al2O3	FeOt	MnO	MgO	CaO	Na2O	K2O	P2O5	Cl	total
2018-07-31	Lipari			71.16	0.1	12.8	1.52	-0.01	0.05	0.73	4.07	4.91	-0.09	0.31	95.55
				71.49	0.07	12.89	1.38	0.12	0.06	0.74	4.15	4.89	-0.08	0.34	96.05
				71.58	0.08	12.96	1.44	0.1	0.04	0.69	3.86	4.92	-0.01	0.35	96.01
				72.16	0.1	13.08	1.6	0.04	0.04	0.74	3.99	4.95	-0.02	0.29	96.97
				72.76	0.06	13.04	1.41	0.14	0.06	0.72	4.1	4.98	0.05	0.38	97.7
	Mean			71.83	0.082	12.954	1.47	0.078	0.05	0.724	4.034	4.93	-0.03	0.334
	2σ			1.26523	0.0357771	0.226097	0.178885	0.123612	0.02	0.0414729	0.226539	0.0707107	0.114018	0.0701427
	Ref. values			74.1	0.074	13.1	1.55	0.065	0.041	0.73	4.07	5.11	0.01	0.34	Reference
	2σ			1.4	0.02	0.5	0.05	0.031	0.022	0.06	0.22	0.27	0.02	0.05	Kuehn et al. 2011

## Sheet: Zav1_Simushir_StAndrews
Probe	JEOL JXA-iSP100, University of St Andrews
Beam diameter	5 μm
Beam current	5 nA
Accelerating voltage	15 kV
Count times	Si, Fe,	30s (peak), 15s (background)
	Ca, Mn, Ti, P	30s (peak), 10s (background)
	Al, Mg, K	20s (peak), 10s (background)
	Na	10s (peak), 5s (background), analysed first
Analysis date	2023-05-05
07_SM_34_1 and 07_SM_34_2
Lat (°N)	46.9783
Long (°E)	152.005
Tephra sample from north coast of Simushir Island (Nakatomari)
Brown soil (~15 cm thick) overlies the grey scoria unit from which these tephra were sampled
														NORMALISED
	sample_number	SiO2	TiO2	Al2O3	FeOt	MnO	MgO	CaO	Na2O	K2O	P2O5	total		SiO2	TiO2	Al2O3	FeOt	MnO	MgO	CaO	Na2O	K2O	P2O5	total
Zav1: grey scoria from uppermost tephra unit (~15 cm below surface)	07_SM_34_1	62.33	0.9425	14.86	8.22	0.2477	1.85	5.58	3.99	0.6216	0.215	98.8568		63.0508	0.953399	15.0318	8.31506	0.250564	1.87139	5.64453	4.03614	0.628788	0.217486	100
	07_SM_34_1_s1_2	62.48	0.9369	14.93	7.98	0.2792	1.9	5.72	3.9	0.6007	0.1581	98.8849		63.1846	0.947465	15.0984	8.06999	0.282348	1.92143	5.7845	3.94398	0.607474	0.159883	100
	07_SM_34_1_s2_1	62.1	0.8685	15.05	8.65	0.1891	1.98	6.02	4.2	0.5751	0.2427	99.8754		62.1775	0.869584	15.0688	8.66079	0.189336	1.98247	6.02751	4.20524	0.575817	0.243003	100
	07_SM_34_1_s2_2	62.96	0.8724	15.03	8.32	0.2585	2.02	5.52	3.76	0.6274	0.0678	99.4361		63.317	0.877347	15.1152	8.36718	0.259966	2.03146	5.5513	3.78132	0.630958	0.0681845	100
	07_SM_34_1_s3_1	63.12	0.9149	14.77	8.72	0.2032	1.85	5.57	3.91	0.6627	0.1841	99.9049		63.1801	0.915771	14.7841	8.7283	0.203393	1.85176	5.5753	3.91372	0.663331	0.184275	100
	07_SM_34_1_s4_1	62.69	0.9418	15.12	8.59	0.1582	1.98	5.73	3.89	0.6292	0.2221	99.9513		62.7205	0.942259	15.1274	8.59419	0.158277	1.98096	5.73279	3.8919	0.629507	0.222208	100
	07_SM_34_1_s4_2	62.91	0.8853	15.13	8.62	0.2287	1.86	5.74	3.67	0.6305	0.1889	99.8634		62.9961	0.886511	15.1507	8.63179	0.229013	1.86254	5.74785	3.67502	0.631362	0.189158	100
	07_SM_34_1_s5_1	63.51	0.92	14.91	7.99	0.2017	1.92	5.46	3.83	0.6539	0.1738	99.5694		63.7847	0.923979	14.9745	8.02455	0.202572	1.9283	5.48361	3.84656	0.656728	0.174552	100
	07_SM_34_1_s5_2	63.07	0.9109	14.98	8.23	0.1966	1.78	5.4	4.12	0.672	0.1841	99.5436		63.3592	0.915076	15.0487	8.26773	0.197501	1.78816	5.42476	4.13889	0.675081	0.184944	100
	07_SM_34_1_s6	62.33	0.9194	14.82	8.66	0.2449	1.91	5.85	3.78	0.6007	0.1456	99.2606		62.7943	0.926249	14.9304	8.72451	0.246724	1.92423	5.89358	3.80816	0.605175	0.146685	100
	07_SM_34_1_s7_1	62.67	0.8931	15.09	8.31	0.2554	1.77	5.83	3.89	0.6338	0.1371	99.4794		62.998	0.897774	15.169	8.35349	0.256737	1.77926	5.86051	3.91036	0.637117	0.137817	100
	07_SM_34_1_s8	62.29	0.9583	15.27	8.72	0.2892	1.97	5.73	4	0.6076	0.18	100.015		62.2806	0.958155	15.2677	8.71868	0.289156	1.9697	5.72913	3.9994	0.607508	0.179973	100
	07_SM_34_1_s9	63.05	0.909	14.99	8.54	0.2244	1.84	5.4	3.69	0.6104	0.1372	99.391		63.4363	0.91457	15.0818	8.59233	0.225775	1.85127	5.43309	3.71261	0.61414	0.138041	100
	07_SM_34_1_s10	63.32	0.8907	15.07	8.12	0.2332	1.6359	5.77	4.07	0.6282	0.1891	99.9271		63.3662	0.89135	15.081	8.12592	0.23337	1.63709	5.77421	4.07297	0.628658	0.189238	100
	07_SM_34_1_s11	62.27	0.8824	14.87	8.61	0.1875	2.03	5.9	3.8	0.5796	0.1663	99.2958		62.7116	0.888658	14.9755	8.67106	0.18883	2.0444	5.94184	3.82695	0.58371	0.167479	100
Zav1: pumice fall unit immediately below 07-SM-34-1	07_SM_34_2_s1_1	63.64	0.8428	15.06	7.8	0.2778	1.76	5.65	3.85	0.6677	0.1547	99.703		63.8296	0.845311	15.1049	7.82324	0.278628	1.76524	5.66683	3.86147	0.669689	0.155161	100
	07_SM_34_2_s2	63.69	0.8334	15.62	7.74	0.1613	1.88	5.4	4.43	0.6649	0.153	100.573		63.3274	0.828655	15.5311	7.69593	0.160382	1.8693	5.36926	4.40478	0.661114	0.152129	100
	07_SM_34_2_s3_1	63.22	0.8497	15.51	7.57	0.2173	1.84	5.56	4.25	0.6576	0.2017	99.8763		63.2983	0.850752	15.5292	7.57938	0.217569	1.84228	5.56689	4.25526	0.658414	0.20195	100
	07_SM_34_2_s3_2	63.72	0.8397	15.28	7.56	0.2578	1.8	5.5	4.21	0.6238	0.1704	99.9617		63.7444	0.840022	15.2859	7.5629	0.257899	1.80069	5.50211	4.21161	0.624039	0.170465	100
	07_SM_34_2_s4	63.6	0.8699	15.52	7.73	0.2437	1.5983	5.46	4.52	0.6197	0.1252	100.287		63.4181	0.867412	15.4756	7.70789	0.243003	1.59373	5.44439	4.50707	0.617928	0.124842	100
	07_SM_34_2_s5_1	63.05	0.8691	15.32	7.8	0.1377	1.83	5.63	4.09	0.6519	0.1668	99.5455		63.3379	0.873068	15.3899	7.83561	0.138329	1.83836	5.65571	4.10867	0.654876	0.167562	100
	07_SM_34_2_s5_2	63.23	0.8547	14.98	7.71	0.2951	1.78	5.49	3.94	0.6142	0.1668	99.0608		63.8295	0.862803	15.122	7.7831	0.297898	1.79688	5.54205	3.97736	0.620023	0.168381	100
	07_SM_34_2_s6	63.32	0.844	15.55	7.58	0.2112	1.78	5.45	4.17	0.6657	0.2693	99.8402		63.4213	0.845351	15.5749	7.59213	0.211538	1.78285	5.45872	4.17667	0.666765	0.269731	100
	07_SM_34_2_s7	63.57	0.8709	15.36	7.4	0.2535	1.85	5.48	3.92	0.6339	0.2296	99.5679		63.8459	0.874679	15.4267	7.43211	0.2546	1.85803	5.50378	3.93701	0.636651	0.230596	100
	07_SM_34_2_s9_1	63.33	0.8635	14.94	7.72	0.2106	1.88	5.75	3.98	0.6073	0.2274	99.5088		63.6426	0.867762	15.0137	7.75811	0.21164	1.88928	5.77838	3.99965	0.610298	0.228523	100
	07_SM_34_2_s9_2	63.28	0.8059	14.98	7.55	0.2332	1.79	5.73	4.15	0.6202	0.1371	99.2764		63.7412	0.811774	15.0892	7.60503	0.2349	1.80305	5.77176	4.18025	0.62472	0.138099	100
	07_SM_34_2_s10	63.06	0.85	15.16	7.61	0.2342	1.84	5.63	4.01	0.6103	0.2936	99.2981		63.5057	0.856008	15.2672	7.66379	0.235855	1.85301	5.6698	4.03835	0.614614	0.295675	100
		SiO2	TiO2	Al2O3	FeOt	MnO	MgO	CaO	Na2O	K2O	P2O5	total
	ML3B	51.83	2.19	13.83	11.17	0.1509	6.52	10.56	2.55	0.4084	0.2215	99.4308
		51.8	2.18	13.68	11.23	0.1719	6.51	10.64	2.45	0.3609	0.2078	99.2306
		51.58	2.14	13.94	11.19	0.2333	6.6	10.64	2.49	0.3857	0.1875	99.3865
		51.97	2.21	13.83	11.15	0.1668	6.43	10.5	2.51	0.4056	0.2754	99.4478
		52.05	2.13	13.74	11.11	0.1957	6.56	10.5	2.36	0.3777	0.2422	99.2656
		51.89	2.14	13.9	11.31	0.1685	6.61	10.52	2.67	0.4024	0.2403	99.8512
		51.94	2.14	13.88	11.3	0.0909	6.61	10.48	2.58	0.3969	0.2083	99.6261
		51.94	2.12	13.86	11.21	0.1797	6.64	10.56	2.4	0.376	0.2999	99.5856
		51.92	2.21	13.83	11.29	0.1577	6.52	10.54	2.45	0.4048	0.2525	99.575
		51.79	2.19	13.88	11.08	0.16	6.71	10.64	2.43	0.396	0.2034	99.4794
		52.09	2.13	13.95	10.96	0.1806	6.46	10.49	2.46	0.4014	0.263	99.385
		52.08	2.18	13.92	11.12	0.1196	6.55	10.68	2.48	0.3649	0.2205	99.715
		51.83	2.09	14.05	11.27	0.1791	6.41	10.4	2.54	0.3567	0.3155	99.4413
		51.83	2.17	13.76	11.35	0.197	6.33	10.47	2.35	0.3843	0.2216	99.0629
		51.92	2.18	13.77	11.38	0.1918	6.82	10.56	2.61	0.3989	0.2148	100.045
		51.94	2.13	13.84	11.12	0.2279	6.58	10.61	2.37	0.3824	0.2115	99.4118
		51.87	2.18	13.84	11.05	0.1172	6.25	10.45	2.27	0.3552	0.3166	98.699
		51.9	2.13	13.87	11.22	0.1904	6.44	10.6	2.31	0.4242	0.2384	99.323
		51.82	2.16	13.82	10.82	0.2337	6.66	10.44	2.31	0.3787	0.2928	98.9352
		52.1	2.12	13.85	11.18	0.1633	6.37	10.54	2.38	0.3766	0.2234	99.3033
		51.7	2.18	14	11.39	0.1581	6.61	10.51	2.31	0.3733	0.2418	99.4732
		52.04	2.1	14.1	11.42	0.1539	6.67	10.52	2.57	0.3329	0.2082	100.115
		51.82	2.19	13.95	11.31	0.1819	6.54	10.53	2.42	0.3682	0.315	99.6251
		51.97	2.13	13.85	11.28	0.2025	6.55	10.37	2.41	0.3856	0.1153	99.2634
		51.77	2.19	13.85	11.38	0.1768	6.46	10.53	2.57	0.386	0.2405	99.5533
		51.7	2.15	13.64	11	0.1959	6.76	10.38	2.33	0.3569	0.1662	98.679
		51.52	2.1	13.93	11.08	0.2229	6.66	10.55	2.61	0.3676	0.2151	99.2556
		51.69	2.12	13.9	11.37	0.1642	6.58	10.5	2.56	0.3778	0.2981	99.5601
		51.92	2.18	13.5	11.13	0.1459	6.48	10.46	2.56	0.3849	0.2169	98.9777
		51.44	2.21	13.91	11.25	0.2061	6.54	10.56	2.4	0.3956	0.2355	99.1472
		51.55	2.16	13.93	11.27	0.2178	6.49	10.61	2.53	0.4228	0.1152	99.2958
		51.78	2.22	13.79	11.2	0.2234	6.43	10.44	2.35	0.3703	0.1811	98.9848
		51.36	2.14	13.59	11.2	0.1837	6.57	10.61	2.32	0.3928	0.2282	98.5947
		51.96	2.18	13.92	10.98	0.1882	6.49	10.41	2.4	0.397	0.1506	99.0758
		52.01	2.1	13.86	11.04	0.1581	6.42	10.5	2.37	0.4166	0.203	99.0777
		51.58	2.19	13.81	11.19	0.1998	6.38	10.56	2.31	0.3775	0.2535	98.8508
		51.89	2.12	13.76	11.2	0.1325	6.45	10.59	2.46	0.4066	0.1878	99.1969
		51.94	2.09	13.62	11.08	0.1769	6.51	10.63	2.39	0.3722	0.2085	99.0176
	Mean	51.835	2.15447	13.8408	11.1916	0.178016	6.53079	10.5284	2.44316	0.384797	0.2273
	2σ	0.360802	0.073917	0.241991	0.269515	0.0649141	0.235148	0.154327	0.20806	0.0399717	0.0971552
	Ref. values	51.4	2.13	13.6	10.9	0.17	6.59	10.5	2.4	0.385	0.23	Reference
	2σ	0.6	0.09	0.2	0.1	0.009	0.08	0.1	0.06	0.004	0.025	Jochum et al. 2006
		SiO2	TiO2	Al2O3	FeOt	MnO	MgO	CaO	Na2O	K2O	P2O5	total
	StHs6/80-G	63.38	0.7644	18.22	4.44	0.0801	1.96	5.48	4.71	1.34	0.1433	100.518
		63.55	0.7211	17.85	4.39	0.0696	2.06	5.33	4.66	1.29	0.1818	100.103
		63.38	0.7377	18.01	4.44	0.0422	2.04	5.29	4.73	1.34	0.199	100.209
		63.38	0.7553	17.78	4.51	0.0563	1.86	5.35	4.4	1.33	0.11	99.5316
		63.69	0.7359	18.19	4.36	0.1274	1.92	5.34	4.61	1.33	0.0978	100.401
		63.44	0.7157	17.94	4.51	0.0585	2.07	5.28	4.56	1.29	0.1519	100.016
		63.23	0.7023	17.88	4.42	0.0866	2.05	5.33	4.7	1.33	0.22	99.9489
		63.45	0.7086	17.8	4.48	0.1167	1.97	5.37	4.5	1.29	0.2003	99.8856
		63.46	0.7415	17.92	4.45	0.1064	1.94	5.28	4.58	1.34	0.1794	99.9973
		63.68	0.7399	17.89	4.37	0.0971	2	5.34	4.6	1.3	0.2202	100.237
		63.38	0.6826	17.96	4.43	0.1029	1.97	5.35	4.19	1.29	0.1624	99.5179
		63.74	0.7105	18.09	4.53	0.1286	1.98	5.31	5.06	1.26	0.0698	100.879
		63.66	0.658	17.7	4.44	0.1072	2.09	5.26	4.63	1.34	0.171	100.056
		63.71	0.6768	17.86	4.25	0.0821	2.02	5.31	4.71	1.32	0.1816	100.12
		63.69	0.7211	17.92	4.43	0.0577	1.96	5.39	4.7	1.33	0.089	100.288
		63.76	0.7106	17.99	4.35	0.1014	1.94	5.33	4.52	1.34	0.152	100.194
		63.73	0.6751	17.96	4.36	0.0466	2.01	5.35	4.73	1.33	0.2166	100.408
		63.77	0.6931	18.03	4.41	0.0534	1.98	5.44	4.69	1.36	0.0978	100.524
		63.68	0.7128	17.91	4.39	0.0688	1.85	5.35	4.66	1.28	0.1276	100.029
		63.37	0.7045	17.91	4.53	0.094	1.99	5.32	4.48	1.33	0.1309	99.8594
		63.55	0.7048	17.83	4.35	0.0495	1.96	5.38	4.78	1.32	0.211	100.135
		63.32	0.7188	17.86	4.46	0.0732	2.03	5.43	4.59	1.32	0.1656	99.9676
		63.7	0.722	18.08	4.26	0.0866	2.04	5.32	4.62	1.26	0.1729	100.262
		63.43	0.7177	18.1	4.42	0.0696	2.02	5.38	4.65	1.31	0.1833	100.281
		63.62	0.6528	17.98	4.41	0.0991	1.99	5.38	4.89	1.31	0.089	100.421
		63.56	0.6675	17.75	4.36	0.0932	1.94	5.3	5.03	1.31	0.2023	100.213
		63.78	0.6567	17.91	4.53	0.0924	1.94	5.29	4.54	1.3	0.1814	100.221
		63.71	0.7477	17.86	4.47	0.0466	1.95	5.38	4.79	1.32	0.1744	100.449
		63.63	0.672	17.88	4.26	0.0732	2.08	5.36	4.73	1.34	0.1413	100.167
		63.56	0.7495	17.91	4.28	0.0946	1.9	5.3	4.59	1.26	0.1658	99.8099
		63.67	0.7505	17.55	4.31	0.1295	1.91	5.39	4.72	1.3	0.1953	99.9253
		63.7	0.6781	18.02	4.33	0.0895	2.02	5.31	4.6	1.3	0.1745	100.222
		63.6	0.6969	17.65	4.22	0.0798	1.96	5.41	4.52	1.3	0.1972	99.6339
		63.78	0.7051	17.82	4.34	0.0422	1.96	5.32	4.76	1.3	0.2251	100.252
		63.32	0.6975	18.12	4.41	0.0962	2.01	5.37	4.4	1.33	0.159	99.9127
		63.63	0.7031	17.95	4.48	0.0377	1.97	5.3	4.64	1.33	0.1958	100.237
		63.7	0.7095	17.91	4.53	0.1222	1.95	5.45	4.65	1.36	0.1432	100.525
		63.56	0.6711	17.94	4.31	0.0497	1.97	5.41	4.61	1.37	0.0699	99.9607
		63.51	0.7499	17.78	4.44	0.0622	2.02	5.4	4.45	1.28	0.1974	99.8895
		63.6	0.6878	18	4.29	0.1459	1.97	5.31	4.52	1.32	0.1242	99.9679
		63.65	0.7395	17.85	4.45	0.1022	1.94	5.4	4.58	1.33	0.1572	100.199
		63.65	0.7288	17.91	4.4	0.0837	1.98	5.4	4.6	1.28	0.187	100.219
		63.62	0.7258	17.88	4.47	0.02	2.02	5.36	4.52	1.28	0.1277	100.023
		63.86	0.6876	18.11	4.45	0.0762	1.99	5.4	4.74	1.34	0.1363	100.79
		63.54	0.7154	17.78	4.41	0.054	1.91	5.42	4.78	1.32	0.1869	100.116
		63.71	0.7187	18.01	4.36	0.0392	1.97	5.31	4.8	1.31	0.1101	100.338
		63.72	0.7167	18.03	4.34	0.0637	2.06	5.33	4.72	1.28	0.0821	100.343
		64	0.7247	17.96	4.44	0.1244	1.99	5.41	4.69	1.32	0.0961	100.755
		63.6	0.6968	17.85	4.36	0.0616	1.88	5.33	4.5	1.33	0.2046	99.813
		63.69	0.7179	18.24	4.4	0.0882	1.9	5.38	4.57	1.31	0.1889	100.485
	Mean	63.602	0.709968	17.9266	4.4006	0.080594	1.9778	5.3546	4.64	1.314	0.158958
	2σ	0.30976	0.0547057	0.272273	0.156357	0.0568424	0.109864	0.0990741	0.296868	0.0519026	0.0856555
	Ref. values	63.7	0.703	17.8	4.37	0.076	1.97	5.28	4.44	1.29	0.164	Reference
	2σ	0.5	0.021	0.2	0.07	0.004	0.04	0.09	0.14	0.02	0.018	Jochum et al. 2006
		SiO2	TiO2	Al2O3	FeOt	MnO	MgO	CaO	Na2O	K2O	P2O5	total
	Lipari	74.26	0.1015	13.06	1.55	0.0313	0.0376	0.7526	3.87	5.15	0.0124	98.8254
		74.89	0.0618	13.12	1.67	0.0513	0.0328	0.7452	4.16	5.1	0.016	99.8471
		74.65	0.0861	13.33	1.7	0	0.014	0.7893	4	5.01	0	99.5794
		74.82	0.075	13.27	1.8	0.0372	0.025	0.7589	4.16	5.16	0	100.106
		74.92	0.0852	13.26	1.6	0.0267	0.0085	0.7542	3.8	5.14	0.0036	99.5982
		74.83	0.0734	13.41	1.65	0.0662	0.051	0.7608	4.07	5.02	0.0372	99.9686
		74.86	0.0859	13.14	1.71	0.0565	0.0194	0.768	3.92	5.17	0.0177	99.7475
		74.88	0.0802	13.21	1.63	0.0952	0.0264	0.8058	4.05	5.09	0	99.8676
		74.77	0.0759	13.04	1.62	0.076	0.003	0.7692	3.81	5.13	0.023	99.3171
		74.7	0.0681	13.5	1.43	0.0661	0	0.7805	4.21	5.13	0.0283	99.913
		75.01	0.1008	13.11	1.61	0.0594	0.0326	0.79	3.97	5.13	0	99.8128
		75.04	0.1119	13.49	1.51	0.0008	0.0122	0.7336	3.94	5.1	0.0142	99.9527
		74.85	0.0567	12.95	1.49	0.035	0.0292	0.7657	4.06	5.01	0.0124	99.259
		74.96	0.0567	13.13	1.64	0	0.0392	0.7642	3.99	5.26	0	99.8401
		74.72	0.0947	13.32	1.6	0.0536	0.0253	0.738	4.11	5.19	0	99.8516
		75.04	0.0919	13.05	1.51	0.0617	0.0659	0.7722	3.96	5.14	0.0195	99.7112
		75.06	0.0598	13.06	1.58	0.0855	0.0447	0.7457	3.82	5.24	0	99.6957
		74.71	0.0415	13.14	1.53	0.1139	0.045	0.7349	3.98	5.18	0	99.4753
		74.48	0.0802	13.23	1.53	0.088	0.0377	0.7529	3.95	5.1	0	99.2488
		74.76	0.0616	13.13	1.66	0.0641	0.08	0.7848	4.01	5.25	0.0141	99.8146
		74.7	0.056	13.25	1.68	0.0283	0.0465	0.7375	4.11	5.03	0	99.6383
		74.6	0.0524	13.31	1.64	0.0201	0.0689	0.7559	3.7	5.25	0.0372	99.4345
		75.13	0.0739	13.38	1.64	0.1258	0.0725	0.7231	4.1	5.17	0	100.415
		74.55	0.0665	13.09	1.67	0.0693	0.0252	0.7294	3.86	5.23	0.0355	99.3259
		74.87	0.0778	13.23	1.58	0.1014	0.0195	0.7468	3.87	5.04	0	99.5355
		72.31	0.0835	11.92	1.55	0.0327	0.0154	0.7493	3.84	4.96	0.0177	95.4786
		74.47	0.0714	13.06	1.67	0.0797	0.0516	0.7292	3.75	5.06	0	98.9419
		74.32	0.0685	13.34	1.53	0.1378	0.0375	0.7385	4.04	5.2	0	99.4123
		74.53	0.0742	13.36	1.59	0.1103	0.0481	0.7341	4.06	5.23	0	99.7367
		74.82	0.0883	13.54	1.61	0.0544	0.0901	0.7454	4.02	5.2	0	100.168
		74.92	0.0508	13.16	1.67	0.0708	0.0316	0.7539	3.83	5.14	0	99.6271
		74.71	0.0194	13.23	1.5	0.0768	0.0226	0.7382	4.14	5.14	0	99.577
		74.87	0.1026	13.42	1.5	0.0663	0.0428	0.7081	3.92	5.21	0	99.8398
		74.79	0.1062	13.22	1.53	0.0565	0.0261	0.7532	3.92	5.13	0	99.532
	Mean	74.7	0.0747176	13.19	1.59941	0.0617265	0.0361147	0.753209	3.97059	5.13794	0.00849412
	2σ	0.938006	0.0395409	0.535639	0.156936	0.0684595	0.0427679	0.0422159	0.254317	0.155683	0.0243422
	Ref. values	74.1	0.074	13.1	1.55	0.065	0.041	0.73	4.07	5.11	0.01	Reference
	2σ	1.4	0.02	0.5	0.05	0.031	0.022	0.06	0.22	0.27	0.02	Kuehn et al. 2011

## Sheet: Zav1_Urup_Chripoi_StAndrews
Probe	JEOL JXA-iSP100, University of St Andrews
Beam diameter	5 μm
Beam current	5 nA
Accelerating voltage	15 kV
Count times	Si, Fe,	30s (peak), 15s (background)
	Ca, Mn, Ti, P	30s (peak), 10s (background)
	Al, Mg, K	20s (peak), 10s (background)
	Na	10s (peak), 5s (background), analysed first
Analysis date	2024-08-02
V154
Lat (°N)	46.5329
Long (°E)	150.891
Tephra sample from Peschanaya Bay, Chirpoi Island
Stratigraphy shown in Fig. 4
Sandy soil (~36 cm thick) overlies the tephra unit. There are two potential ash layers within the overlying soil, though these are minor (<1 cm) non-mappable layers.
V156
Lat (°N)	46.2148
Long (°E)	150.537
Tephra sample from north east of Urup Island (Kastrikum)
Stratigraphy shown in Fig. 4
Sandy soil (~30 cm thick) overlies the tephra unit.
KOM1	Novo 1 - 2006 (0-7 cm)
Lat (°N)	46.2118
Long (°E)	150.317
Tephra sample from north east of Urup Island (Kompaniskoye)
Stratigraphy shown in Fig. 4
Sandy soil (0.7-1.5 m) overlies the tephra unit. For reference 0 cm is set as the top of the tephra unit.
Tokotan 2	Shabalinka rechka (5-7 cm)
Lat (°N)	45.8552
Long (°E)	149.794
Tephra sample from west coast of Urup Island (Cape Kapsul)
Stratigraphy shown in Fig. 4
Sandy soil (5 cm thick) overlies the tephra unit. For reference 0 cm is set as the ground sruface.
															NORMALISED
	sample_number	SiO2	TiO2	Al2O3	FeOt	MnO	MgO	CaO	Na2O	K2O	P2O5	Cl	total		SiO2	TiO2	Al2O3	FeOt	MnO	MgO	CaO	Na2O	K2O	P2O5	Cl	total
Zav-1: grey green tephra from 36-40 cm depth	V154_Test_a	61.89	0.93	14.56	8.57	0.2552	2.3	5.76	4.03	0.6369	0.1708	0.1097	99.2126		62.3812	0.937381	14.6756	8.63802	0.257225	2.31825	5.80571	4.06198	0.641955	0.172156	0.110571	100
	V154_1_a	65.25	0.7662	14.53	6.14	0.2322	1.2316	4.41	3.76	0.7484	0.2225	0.1391	97.43		66.9712	0.786411	14.9133	6.30196	0.238325	1.26409	4.52633	3.85918	0.768141	0.228369	0.142769	100
	V154_2_a	61.62	0.9324	15.14	8.35	0.1425	2.06	5.78	3.7	0.6134	0.1129	0.1001	98.5513		62.5258	0.946106	15.3626	8.47274	0.144595	2.09028	5.86497	3.75439	0.622417	0.11456	0.101571	100
	V154_2_b	61.75	0.8951	15.39	8.16	0.2136	2.25	5.78	3.94	0.6192	0.133	0.1048	99.2357		62.2256	0.901994	15.5085	8.22285	0.215245	2.26733	5.82452	3.97035	0.623969	0.134024	0.105607	100
	V154_4_a	61.35	0.8645	15.29	8.64	0.2395	2.23	5.94	3.51	0.5816	0.1648	0.09	98.9004		62.0321	0.874112	15.46	8.73606	0.242163	2.25479	6.00604	3.54903	0.588066	0.166632	0.0910006	100
	V154_5_a	63.64	0.9168	14.03	7.74	0.2043	1.4825	4.71	3.76	0.7347	0.2059	0.1536	97.5778		65.2198	0.939558	14.3783	7.93213	0.209371	1.5193	4.82692	3.85334	0.752938	0.211011	0.157413	100
	V154_5_b	64.34	0.9247	13.2	7.89	0.1888	1.5574	4.86	3.66	0.6876	0.2164	0.1708	97.6957		65.8576	0.94651	13.5113	8.0761	0.193253	1.59413	4.97463	3.74633	0.703818	0.221504	0.174829	100
	V154_5_c	65.61	0.9041	13.39	7.91	0.2331	1.4096	4.76	3.61	0.7287	0.2188	0.1341	98.9084		66.3341	0.914078	13.5378	7.9973	0.235673	1.42516	4.81253	3.64984	0.736742	0.221215	0.13558	100
	V154_6_a	64.24	0.8841	14.42	7.45	0.2919	1.4967	5.11	3.82	0.6993	0.1805	0.1443	98.7368		65.0619	0.895411	14.6045	7.54531	0.295634	1.51585	5.17538	3.86887	0.708247	0.182809	0.146146	100
	V154_7_a	62.46	0.9212	14.62	8.51	0.2288	2.06	5.67	3.87	0.609	0.2568	0.1065	99.3123		62.8925	0.927579	14.7212	8.56893	0.230384	2.07426	5.70926	3.8968	0.613217	0.258578	0.107237	100
	V154_8_a	65.92	0.9189	14.12	7.14	0.2255	1.2138	4.64	3.76	0.7137	0.2118	0.1603	99.024		66.5697	0.927957	14.2592	7.21037	0.227723	1.22576	4.68573	3.79706	0.720734	0.213888	0.16188	100
	V154_9_a	64.22	0.9732	14.1	7.58	0.2224	1.3204	4.88	3.94	0.6948	0.2064	0.1368	98.274		65.3479	0.990292	14.3476	7.71313	0.226306	1.34359	4.96571	4.0092	0.707003	0.210025	0.139203	100
	V154_10_a	64.87	0.7884	14.31	6.51	0.1844	1.2948	4.51	3.89	0.7156	0.1791	0.1381	97.3904		66.6082	0.809525	14.6934	6.68444	0.189341	1.32949	4.63085	3.99423	0.734775	0.183899	0.1418	100
	V154_11_a	66	0.7924	14.43	6.14	0.2136	1.1188	4.39	3.83	0.6938	0.1661	0.1297	97.9044		67.4127	0.809361	14.7389	6.27142	0.218172	1.14275	4.48397	3.91198	0.70865	0.169655	0.132476	100
	V154_12_a	60.96	0.8884	14.19	7.98	0.2238	1.96	5.62	3.86	0.6326	0.1846	0.1272	96.6266		63.0882	0.919416	14.6854	8.2586	0.231613	2.02843	5.8162	3.99476	0.654685	0.191045	0.131641	100
	V154_12_b	61.48	0.853	14.48	7.83	0.1691	2.06	5.63	4.02	0.6008	0.2207	0.1302	97.4738		63.0734	0.875107	14.8553	8.03293	0.173483	2.11339	5.77591	4.12419	0.616371	0.22642	0.133574	100
	V154_13_a	65.22	0.7281	14.7	6.52	0.2026	1.438	4.62	3.85	0.7093	0.1908	0.1195	98.2983		66.3491	0.740705	14.9545	6.63287	0.206107	1.46289	4.69998	3.91665	0.721579	0.194103	0.121569	100
	V154_14_a	61.27	0.9046	14.81	7.89	0.2673	2.03	5.66	4.14	0.6332	0.1666	0.1504	97.9221		62.5701	0.923796	15.1243	8.05743	0.272972	2.07308	5.7801	4.22785	0.646636	0.170135	0.153591	100
Zav-1: grey green tephra from 36-41 cm depth	V156_Test_a	62.96	0.8678	13.8	7.86	0.2714	1.4511	5.15	4.02	0.6985	0.1696	0.1798	97.4282		64.6219	0.890707	14.1643	8.06748	0.278564	1.4894	5.28594	4.12612	0.716938	0.174077	0.184546	100
	V156_1_a	66.25	0.8941	13.25	6.99	0.1543	1.0545	4.36	3.71	0.8433	0.2728	0.1474	97.9264		67.6528	0.913033	13.5306	7.13801	0.157567	1.07683	4.45232	3.78856	0.861157	0.278577	0.150521	100
	V156_1_b	64.67	0.8716	14.54	6.91	0.1543	1.0794	4.94	4.02	0.758	0.2264	0.1537	98.3234		65.7727	0.886462	14.7879	7.02783	0.156931	1.09781	5.02424	4.08855	0.770925	0.230261	0.156321	100
	V156_1_c	64.99	0.9665	13.61	6.96	0.2204	1.1406	4.39	3.77	0.8466	0.2528	0.1483	97.2952		66.7967	0.993369	13.9884	7.15349	0.226527	1.17231	4.51204	3.87481	0.870135	0.259828	0.152423	100
	V156_1_d	64.87	0.9959	13.25	8.26	0.2379	1.4964	5.14	3.93	0.7085	0.09	0.1237	99.1024		65.4575	1.00492	13.37	8.33481	0.240055	1.50995	5.18655	3.9656	0.714917	0.0908152	0.12482	100
	V156_1_e	63.56	0.9768	14.36	7.48	0.2043	1.4033	4.79	4.09	0.7257	0.1901	0.1117	97.8919		64.9288	0.997835	14.6692	7.64108	0.2087	1.43352	4.89315	4.17808	0.741328	0.194194	0.114105	100
	V156_2_a	64.04	0.9498	14.28	7.47	0.2546	1.4984	4.92	3.94	0.7562	0.2588	0.1135	98.4813		65.0276	0.964447	14.5002	7.5852	0.258526	1.52151	4.99587	4.00076	0.767862	0.262791	0.11525	100
	V156_3_a	61.95	0.9186	14.62	7.9	0.2035	1.86	5.66	3.7	0.6481	0.1519	0.1356	97.7477		63.3775	0.939766	14.9569	8.08203	0.208189	1.90286	5.79042	3.78526	0.663034	0.1554	0.138724	100
	V156_3_b	61.86	0.9684	14.49	8.5	0.2213	1.85	5.58	4.26	0.6401	0.1567	0.1234	98.6499		62.7066	0.981653	14.6883	8.61633	0.224329	1.87532	5.65637	4.3183	0.64886	0.158845	0.125089	100
	V156_3_c	61.76	0.9447	14.78	7.85	0.2867	1.94	5.45	3.67	0.6264	0.2745	0.1068	97.6891		63.221	0.967048	15.1296	8.0357	0.293482	1.98589	5.57892	3.75682	0.641218	0.280993	0.109326	100
	V156_3_d	62.25	0.9143	14.62	8	0.2536	1.89	5.56	3.71	0.5936	0.1977	0.1105	98.0997		63.4559	0.932011	14.9032	8.15497	0.258513	1.92661	5.6677	3.78187	0.605099	0.20153	0.112641	100
	V156_test_a	64.97	0.9421	14.47	7.26	0.2216	1.3244	4.75	3.48	0.7721	0.1468	0.116	98.453		65.9909	0.956903	14.6974	7.37408	0.225082	1.34521	4.82464	3.53468	0.784232	0.149107	0.117823	100
	V156_10_a	63.76	0.9071	14.99	7.72	0.2123	1.7	5.52	3.85	0.6413	0.1931	0.0939	99.5877		64.024	0.910855	15.0521	7.75196	0.213179	1.70704	5.54285	3.86594	0.643955	0.193899	0.0942888	100
	V156_11_a	61.52	0.9126	14.84	8.59	0.2595	2.02	5.81	3.99	0.5758	0.141	0.1117	98.7706		62.2857	0.923959	15.0247	8.69692	0.26273	2.04514	5.88232	4.03966	0.582967	0.142755	0.11309	100
	V156_12_a	64.55	0.7963	17	5.99	0.1458	0.7969	5.88	4.56	0.5386	0.1968	0.1096	100.564		64.188	0.791834	16.9047	5.95641	0.144982	0.792431	5.84702	4.53443	0.535579	0.195696	0.108985	100
	V156_13_a	63.91	0.941	14.74	8.02	0.2055	1.8	5.67	3.65	0.6702	0.1446	0.1248	99.8761		63.9893	0.942167	14.7583	8.02995	0.205755	1.80223	5.67703	3.65453	0.671031	0.144779	0.124955	100
	V156_14_a	67.84	0.9664	14.42	6.81	0.1571	0.6536	4.08	4.01	0.8483	0.2407	0.1779	100.204		67.7019	0.964433	14.3906	6.79614	0.15678	0.652269	4.07169	4.00184	0.846573	0.24021	0.177538	100
	V156_15_a	64.49	0.9142	14.97	7.95	0.2228	1.6197	5.5	3.99	0.6553	0.1995	0.1197	100.631		64.0855	0.908466	14.8761	7.90013	0.221403	1.60954	5.4655	3.96497	0.65119	0.198249	0.118949	100
	V156_16_a	63.87	0.9284	14.63	7.73	0.2548	1.78	5.55	3.84	0.6297	0.1996	0.1359	99.5484		64.1597	0.932612	14.6964	7.76507	0.255956	1.78807	5.57518	3.85742	0.632557	0.200505	0.136517	100
	V156_16_b	65.8	0.8542	14.6	7.45	0.148	1.81	5.54	3.76	0.643	0.196	0.1047	100.906		65.2093	0.846531	14.4689	7.38312	0.146671	1.79375	5.49026	3.72624	0.637227	0.19424	0.10376	100
	V156_16_c	62.42	0.9038	15.42	7.88	0.2285	1.99	5.54	4.3	0.626	0.2515	0.0998	99.6596		62.6332	0.906887	15.4727	7.90692	0.22928	1.9968	5.55892	4.31469	0.628138	0.252359	0.100141	100
	V156_17_a	64.91	0.9092	13.76	7.68	0.2426	1.5	4.91	3.59	0.6566	0.1801	0.1238	98.4623		65.9237	0.923399	13.9749	7.79994	0.246389	1.52343	4.98668	3.64607	0.666854	0.182913	0.125733	100
	V156_18_a	63.29	0.9502	14.79	8.32	0.2227	1.92	5.51	3.42	0.6794	0.1579	0.1228	99.383		63.6829	0.956099	14.8818	8.37165	0.224083	1.93192	5.54421	3.44123	0.683618	0.15888	0.123562	100
Zav-1: grey green tephra from 0-7 cm depth	Novo 1 - 2006_Test_a	62.53	0.8802	14.74	8.4	0.2596	1.81	5.57	3.93	0.6236	0.1578	0.1318	99.033		63.1406	0.888795	14.8839	8.48202	0.262135	1.82767	5.62439	3.96837	0.629689	0.159341	0.133087	100
	Novo 1 - 2006_2_a	63.71	0.8767	14.34	7.54	0.1997	1.66	5.4	4.03	0.6613	0.2029	0.1281	98.7487		64.5173	0.887809	14.5217	7.63554	0.202231	1.68103	5.46843	4.08107	0.66968	0.205471	0.129723	100
	Novo 1 - 2006_3_a	62.59	0.8847	14.67	7.74	0.2337	1.83	5.75	3.85	0.6731	0.191	0.1215	98.534		63.5212	0.897863	14.8883	7.85516	0.237177	1.85723	5.83555	3.90728	0.683114	0.193842	0.123308	100
	Novo 1 - 2006_4_a	63.66	0.8875	14.59	7.75	0.1731	1.5972	5.66	3.86	0.6905	0.1864	0.1152	99.1699		64.1929	0.894929	14.7121	7.81487	0.174549	1.61057	5.70738	3.89231	0.69628	0.18796	0.116164	100
	Novo 1 - 2006_pt2_a	63.36	0.886	14.39	8.26	0.2469	1.74	5.43	3.81	0.6548	0.1374	0.1459	99.061		63.9606	0.894398	14.5264	8.3383	0.24924	1.75649	5.48147	3.84612	0.661007	0.138702	0.147283	100
	Novo 1 - 2006_pt3_a	61.71	0.9468	14.87	7.89	0.1899	1.97	5.61	4	0.5812	0.2172	0.1282	98.1133		62.8967	0.965007	15.1559	8.04172	0.193552	2.00788	5.71788	4.07692	0.592376	0.221377	0.130665	100
	Novo 1 - 2006_5_a	61.34	0.8925	14.49	8.16	0.2124	2.03	5.83	3.56	0.5854	0.196	0.1318	97.4281		62.9592	0.91606	14.8725	8.37541	0.218007	2.08359	5.9839	3.65398	0.600853	0.201174	0.135279	100
	Novo 1 - 2006_5_b	62.21	0.8903	14.61	7.64	0.2514	1.9	5.64	3.57	0.6073	0.1813	0.0641	97.5644		63.763	0.912525	14.9747	7.83073	0.257676	1.94743	5.7808	3.65912	0.622461	0.185826	0.0657002	100
	Novo 1 - 2006_5_c	62.48	0.9035	14.59	8.06	0.2505	2.09	5.76	3.48	0.567	0.16	0.0965	98.4375		63.4717	0.917841	14.8216	8.18794	0.254476	2.12317	5.85143	3.53524	0.576	0.16254	0.0980317	100
	Novo 1 - 2006_6_a	63.18	0.845	14.74	7.47	0.2704	1.6559	5.22	3.8	0.6069	0.1851	0.1275	98.1008		64.4031	0.861359	15.0254	7.61462	0.275635	1.68796	5.32106	3.87357	0.618649	0.188683	0.129968	100
	Novo 1 - 2006_7_a	61.95	0.9244	14.77	8.25	0.2275	1.95	5.69	3.83	0.5744	0.1536	0.078	98.3979		62.9587	0.939451	15.0105	8.38433	0.231204	1.98175	5.78264	3.89236	0.583752	0.156101	0.07927	100
	Novo 1 - 2006_7_b	61.78	0.8988	14.64	8.24	0.2065	1.95	5.71	4.04	0.5566	0.2188	0.0966	98.3373		62.8246	0.913997	14.8875	8.37932	0.209992	1.98297	5.80655	4.10831	0.566011	0.222499	0.0982333	100
	Novo 1 - 2006_7_c	61.4	0.8657	14.54	8.83	0.22	1.99	5.94	3.93	0.5933	0.1681	0.1132	98.5903		62.2779	0.878078	14.7479	8.95626	0.223146	2.01845	6.02493	3.98619	0.601783	0.170504	0.114819	100
	Novo 1 - 2006_7_d	61.82	0.927	14.63	8.67	0.2441	2.02	5.97	3.83	0.5762	0.1993	0.1133	98.9999		62.4445	0.936365	14.7778	8.75758	0.246566	2.04041	6.03031	3.86869	0.582021	0.201313	0.114445	100
	Novo 1 - 2006_8_a	61.79	0.9153	15.14	8.2	0.2883	2.15	5.84	3.85	0.5617	0.1878	0.1161	99.0392		62.3894	0.92418	15.2869	8.27955	0.291097	2.17086	5.89666	3.88735	0.567149	0.189622	0.117226	100
	Novo 1 - 2006_9_a	61.9	0.9233	15.07	8.22	0.1968	1.94	5.53	4.06	0.6168	0.2337	0.1097	98.8003		62.6516	0.934511	15.253	8.31981	0.19919	1.96356	5.59715	4.1093	0.62429	0.236538	0.111032	100
	Novo 1 - 2006_9_b	62.11	0.9391	14.96	8.05	0.2553	1.85	5.5	3.71	0.5704	0.139	0.1375	98.2213		63.2348	0.956106	15.2309	8.19578	0.259923	1.8835	5.5996	3.77718	0.580729	0.141517	0.13999	100
	Novo 1 - 2006_9_c	62.4	0.9471	15.08	8.1	0.3156	1.97	5.63	3.83	0.6101	0.1946	0.1255	99.2029		62.9014	0.95471	15.2012	8.16508	0.318136	1.98583	5.67524	3.86077	0.615002	0.196164	0.126508	100
Zav-1: grey green tephra from 5-7 cm depth	Shabalinka rechka_Test_a	61.96	0.9212	14.7	8.68	0.1978	2.01	5.75	3.68	0.6108	0.1675	0.1206	98.7979		62.7139	0.932408	14.8789	8.78561	0.200207	2.03446	5.81996	3.72478	0.618232	0.169538	0.122067	100
	Shabalinka rechka_2_a	64.27	0.9381	13.83	7.69	0.2286	1.4144	4.96	3.83	0.7361	0.2475	0.1276	98.2723		65.3999	0.954592	14.0731	7.8252	0.232619	1.43927	5.0472	3.89733	0.749041	0.251851	0.129843	100
	Shabalinka rechka_3_a	61.81	0.9074	14.71	7.76	0.2013	1.94	5.75	4.2	0.6015	0.1765	0.1236	98.1803		62.9556	0.924218	14.9826	7.90383	0.205031	1.97596	5.85657	4.27784	0.612648	0.179771	0.125891	100
	Shabalinka rechka_4_a	60.74	0.8945	14.55	7.84	0.2214	1.92	5.25	3.63	0.6624	0.1896	0.1589	96.0568		63.2334	0.93122	15.1473	8.16184	0.230489	1.99882	5.46552	3.77901	0.689592	0.197383	0.165423	100
	Shabalinka rechka_5_a	61.73	0.8964	14.48	8.65	0.3202	2.14	5.91	3.68	0.6047	0.1876	0.102	98.7009		62.5425	0.908198	14.6706	8.76385	0.324414	2.16817	5.98779	3.72844	0.612659	0.190069	0.103343	100
	Shabalinka rechka_7_a	64.29	0.8876	14.34	7.41	0.1609	1.5093	5.01	4.07	0.6871	0.2262	0.1257	98.7168		65.1257	0.899138	14.5264	7.50632	0.162992	1.52892	5.07512	4.12291	0.696031	0.22914	0.127334	100
	Shabalinka rechka_9_a	62.34	0.9303	15.06	8.65	0.2663	2.07	5.66	4.14	0.6127	0.1861	0.0984	100.014		62.3314	0.930172	15.0579	8.64881	0.266263	2.06971	5.65922	4.13943	0.612615	0.186074	0.0983864	100
	Shabalinka rechka_9_b	63.37	0.8539	14.7	8.24	0.2665	1.99	5.61	3.78	0.6346	0.1798	0.1003	99.7251		63.5447	0.856254	14.7405	8.26271	0.267235	1.99549	5.62546	3.79042	0.636349	0.180296	0.100576	100
	Shabalinka rechka_9_c	61.92	0.9174	14.6	8.69	0.3028	1.89	5.92	3.89	0.6094	0.1647	0.1242	99.0285		62.5275	0.9264	14.7432	8.77525	0.305771	1.90854	5.97808	3.92816	0.615378	0.166316	0.125418	100
	Shabalinka rechka_9_d	63.28	0.9403	14.76	8.62	0.2819	1.94	5.76	3.59	0.6137	0.1812	0.1345	100.102		63.2158	0.939346	14.745	8.61125	0.281614	1.93803	5.75415	3.58636	0.613077	0.181016	0.134363	100
	Shabalinka rechka_9_e	64.08	0.9193	14.79	7.84	0.2177	1.83	5.66	3.8	0.6582	0.1765	0.0892	100.061		64.041	0.91874	14.781	7.83523	0.217568	1.82889	5.65656	3.79769	0.657799	0.176393	0.0891457	100
	Shabalinka rechka_10_a	62.24	0.9418	14.38	7.88	0.2652	1.87	5.72	3.94	0.6427	0.2026	0.1282	98.2105		63.3741	0.958961	14.642	8.02358	0.270032	1.90407	5.82422	4.01179	0.654411	0.206292	0.130536	100
	Shabalinka rechka_11_a	63.77	0.9984	14.64	8.02	0.2732	1.5876	5	3.9	0.6779	0.1915	0.0958	99.1544		64.3138	1.00691	14.7649	8.0884	0.27553	1.60114	5.04264	3.93326	0.683681	0.193133	0.096617	100
	Shabalinka rechka_12_a	63.44	0.8688	14.52	7.25	0.2598	1.5931	5.05	3.82	0.6676	0.2096	0.1247	97.8036		64.8647	0.888311	14.8461	7.41282	0.265634	1.62888	5.16341	3.90579	0.682592	0.214307	0.1275	100
		SiO2	TiO2	Al2O3	FeOt	MnO	MgO	CaO	Na2O	K2O	P2O5	Cl	total
	ML3B	51.72	2.13	13.89	11.26	0.1734	6.85	10.25	2.47	0.3772	0.216	0.0037	99.3403
		51.81	2.17	13.71	11.17	0.1495	6.51	10.47	2.62	0.3926	0.2156	0.0128	99.2305
		51.88	2.2	13.69	11.15	0.1157	6.72	10.47	2.46	0.3816	0.2061	0.0009	99.2743
		51.78	2.1	13.71	11.13	0.1516	6.58	10.49	2.43	0.3798	0.2189	0	98.9703
		51.95	2.16	13.73	11.09	0.1599	6.58	10.4	2.36	0.4155	0.1407	0	98.9861
		52.03	2.12	13.81	11.06	0.2129	6.57	10.4	2.36	0.3805	0.2222	0.0073	99.1729
		51.82	2.21	13.88	11.14	0.1294	6.6	10.3	2.3	0.396	0.2399	0	99.0153
		52.02	2.13	13.6	11.06	0.1286	6.62	10.4	2.25	0.3751	0.2654	0.0073	98.8564
		51.62	2.13	13.65	11.09	0.1786	6.69	10.42	2.3	0.3467	0.2014	0.0073	98.634
		51.54	2.11	13.69	11.12	0.1331	6.47	10.37	2.41	0.3849	0.1583	0.0064	98.3927
		51.56	2.17	13.83	11.15	0.1569	6.5	10.43	2.44	0.3528	0.2174	0	98.8071
		51.65	2.19	13.67	11.14	0.2384	6.56	10.41	2.49	0.3694	0.1966	0.0165	98.9309
		51.7	2.18	13.98	11.05	0.207	6.82	10.4	2.4	0.3966	0.2398	0.0137	99.3871
		51.5	2.23	13.88	11.01	0.2063	6.5	10.33	2.47	0.3504	0.1886	0	98.6653
		51.47	2.23	13.68	10.97	0.1889	6.64	10.37	2.42	0.365	0.2987	0	98.6326
		51.42	2.13	13.87	11.21	0.1464	6.58	10.39	2.39	0.36	0.2029	0.0119	98.7112
		51.8	2.16	13.82	11	0.1367	6.67	10.38	2.55	0.3607	0.2508	0	99.1282
		51.72	2.17	13.75	11.11	0.1388	6.55	10.38	2.26	0.3716	0.222	0.0192	98.6916
		51.66	2.15	13.92	10.9	0.1582	6.45	10.35	2.34	0.3728	0.1884	0	98.4894
		51.75	2.19	13.97	11.13	0.2112	6.5	10.33	2.56	0.3493	0.2139	0.0155	99.2199
	Mean	51.72	2.163	13.7865	11.097	0.166075	6.598	10.387	2.414	0.373925	0.21518	0.006125
	2σ	0.346835	0.0762544	0.225181	0.167847	0.068857	0.21712	0.115549	0.197926	0.0360432	0.0696991	0.0132926
	Ref. values	51.4	2.13	13.6	10.9	0.17	6.59	10.5	2.4	0.385	0.23	0.00075	Reference
	2σ	0.6	0.09	0.2	0.1	0.009	0.08	0.1	0.06	0.004	0.025		Jochum et al. 2006
		SiO2	TiO2	Al2O3	FeOt	MnO	MgO	CaO	Na2O	K2O	P2O5	Cl	total
	StHs6/80-G	63.25	0.6773	17.88	4.36	0.1024	2.09	5.22	4.58	1.29	0.1523	0.0307	99.6327
		63.42	0.7129	17.98	4.38	0.061	1.94	5.27	4.26	1.28	0.1573	0.0242	99.4854
		63.26	0.6668	17.98	4.37	0.1107	1.98	5.23	4.66	1.33	0.1997	0.0251	99.8123
		63.3	0.723	18.03	4.45	0.0437	1.93	5.26	4.33	1.31	0.1637	0.0279	99.5683
		63.36	0.6846	17.65	4.28	0.1182	2	5.34	4.45	1.3	0.2243	0.0149	99.422
		63.42	0.727	17.89	4.35	0.0384	1.95	5.33	4.55	1.33	0.1932	0.0056	99.7842
		63.47	0.6877	17.76	4.32	0.0805	1.87	5.31	4.46	1.34	0.1523	0.0242	99.4747
		63.23	0.7074	17.92	4.45	0.0744	2.04	5.35	4.35	1.33	0.1653	0.0047	99.6218
		63.08	0.6929	17.86	4.38	0.0565	1.96	5.26	4.61	1.33	0.2274	0.0214	99.4782
		62.92	0.6891	17.95	4.44	0.1099	2.03	5.28	4.66	1.32	0.1489	0.0223	99.5702
		62.91	0.7278	17.65	4.4	0.0768	1.93	5.31	4.53	1.34	0.1457	0.0214	99.0417
		62.75	0.7117	17.82	4.29	0.064	1.93	5.32	4.47	1.31	0.1113	0.0167	98.7937
		63.11	0.7142	17.78	4.28	0.0715	2.04	5.38	4.23	1.29	0.1555	0.0177	99.0689
		63.4	0.7329	18.1	4.4	0.0481	1.93	5.31	4.42	1.27	0.1571	0.0149	99.783
		63.16	0.6817	17.84	4.31	0.1022	1.94	5.22	4.46	1.34	0.1653	0.0409	99.2601
		63.3	0.6867	17.94	4.19	0.0624	1.99	5.29	4.56	1.29	0.1097	0.0121	99.4309
		62.89	0.7272	18.08	4.38	0.0872	1.96	5.28	4.51	1.32	0.0834	0.0214	99.3392
		63.24	0.6909	18.11	4.16	0.0985	1.93	5.33	4.56	1.27	0.1701	0.0242	99.5837
		63.14	0.7122	18.11	4.28	0.0211	1.86	5.27	3.99	1.3	0.1964	0.0233	98.903
		63.19	0.7375	18.18	4.4	0.1337	2.01	5.25	4.68	1.32	0.175	0.0186	100.095
	Mean	63.19	0.704575	17.9255	4.3435	0.07806	1.9655	5.2905	4.466	1.3105	0.162695	0.02061
	2σ	0.397572	0.0418495	0.301329	0.159245	0.0591537	0.11507	0.0886091	0.338629	0.0461006	0.0713534	0.0164238
	Ref. values	63.7	0.703	17.8	4.37	0.076	1.97	5.28	4.44	1.29	0.164	0.0231	Reference
	2σ	0.5	0.021	0.2	0.07	0.004	0.04	0.09	0.14	0.02	0.018	0.005	Jochum et al. 2006
		SiO2	TiO2	Al2O3	FeOt	MnO	MgO	CaO	Na2O	K2O	P2O5	Cl	total
	Lipari	74.29	0.0902	13.18	1.54	0.0846	0.0528	0.7326	3.67	5.17	0	0.3359	99.1461
		74.5	0.0816	13.14	1.52	0.0815	0.0415	0.7088	3.56	5.14	0	0.3127	99.0861
		74.46	0.0693	13.3	1.51	0.0748	0.0374	0.7352	3.91	5.08	0	0.3502	99.5269
		74.44	0.0724	13.06	1.49	0.0635	0.0294	0.7258	3.9	5.05	0.0281	0.3053	99.1645
		74.46	0.0825	13.21	1.53	0.0868	0.0099	0.7433	3.91	5.08	0	0.3034	99.4159
		74.19	0.0637	13.35	1.5	0.0393	0.0537	0.7177	3.96	5.1	0.038	0.3128	99.3252
		74.56	0.0374	13.33	1.35	0.0809	0.0407	0.7128	3.78	5.14	0	0.3174	99.3492
		74.26	0.0603	13.18	1.52	0.0589	0.0286	0.7361	3.72	5.15	0.0429	0.3023	99.0591
		74.52	0.0822	13.27	1.58	0.1012	0.0282	0.7611	3.79	5.04	0.0677	0.3192	99.5596
		74.55	0.0625	13.33	1.5	0.0763	0.0495	0.7633	3.77	5.03	0.0496	0.3473	99.5285
		74.34	0.027	13.15	1.67	0.0536	0.0509	0.7332	3.77	5.09	0	0.3603	99.245
		74.4	0.084	13.17	1.36	0.056	0.0363	0.7082	3.89	5.2	0	0.3173	99.2218
		74.66	0.0533	13.24	1.52	0.0921	0.0387	0.7265	3.9	4.99	0.0198	0.3183	99.5587
		74.51	0.0427	12.97	1.58	0.0483	0.0359	0.7683	3.8	5.06	0.0017	0.3594	99.1763
		74.71	0.0379	13.16	1.45	0.0129	0.0466	0.7393	4	5.07	0.038	0.308	99.5727
		74.52	0.0759	13.29	1.53	0.0892	0.0493	0.7189	3.81	5.1	0.0578	0.3173	99.5584
		74.31	0.0793	13.14	1.65	0.0121	0.053	0.75	3.95	5.04	0	0.4033	99.3877
		74.18	0.0771	13.19	1.6	0.089	0.0308	0.7256	3.51	5.07	0.0198	0.3799	98.8722
		74.29	0.0899	13.24	1.56	0.0686	0.0401	0.7402	3.9	5.12	0	0.3808	99.4296
		74.36	0.0871	13.12	1.57	0.0906	0.0348	0.7547	3.69	5.12	0.0363	0.3528	99.2163
	Mean	74.4255	0.067815	13.201	1.5265	0.06801	0.039405	0.73508	3.8095	5.092	0.019985	0.335195
	2σ	0.293112	0.0383089	0.191713	0.157651	0.0502717	0.0219737	0.0356294	0.262817	0.103741	0.0459266	0.0595548
	Ref. values	74.1	0.074	13.1	1.55	0.065	0.041	0.73	4.07	5.11	0.01	0.34	Reference
	2σ	1.4	0.02	0.5	0.05	0.031	0.022	0.06	0.22	0.27	0.02	0.05	Kuehn et al. 2011

## Sheet: Zav1_Urup_Chirpoi_Washington
Probe	JEOL 733, University of Washington
Beam diameter	3-5 μm
Beam current	3 nA
Accelerating voltage	15 kV
Count times	The analytical software was configured for peak x-ray counting times to terminate at 0.4% error (1σ), or at a maximum counting time of 40 sec, but the low beam current resulted in the counting times for all elements to reaching the 40 sec maximum time.
	Na and Si collected first (on separate spectrometers)
V154
Lat (°N)	46.5329
Long (°E)	150.891
Tephra sample from Peschanaya Bay, Chirpoi Island
Stratigraphy shown in Fig. 4
Sandy soil (~36 cm thick) overlies the tephra unit. There are two potential ash layers within the overlying soil, though these are minor (<1 cm) non-mappable layers.
Analysis date	May/June 2009 (precise date unknown)
V156
Lat (°N)	46.2148
Long (°E)	150.537
Tephra sample from north east of Urup Island (Kastrikum)
Stratigraphy shown in Fig. 4
Sandy soil (~30 cm thick) overlies the tephra unit.
Analysis date	May/June 2009 (precise date unknown)
															NORMALISED
		SiO2	TiO2	Al2O3	FeOt	MnO	MgO	CaO	Na2O	K2O	P2O5	Cl	total		SiO2	TiO2	Al2O3	FeOt	MnO	MgO	CaO	Na2O	K2O	P2O5	Cl	total
Zav-1: grey green tephra from 36-40 cm depth	PeschanayaV154-17	64.02	0.9036	13.5	7.11	0.1273	1.5624	4.9	3.14	0.76	0.1802	0.0777	96.2812		66.4927	0.938501	14.0214	7.38462	0.132217	1.62275	5.08926	3.26128	0.789355	0.18716	0.0807011	100
	PeschanayaV154-18	64.64	0.9044	13.42	7.02	0.2439	1.3955	4.87	3.55	0.7195	0.2395	0.1197	97.1225		66.5551	0.931195	13.8176	7.22799	0.251126	1.43685	5.01429	3.65518	0.740817	0.246596	0.123246	100
	PeschanayaV154-05	65.45	0.717	14.41	6.5	0.2717	1.309	4.09	3.67	0.6495	0.1804	0.0625	97.3101		67.2592	0.73682	14.8083	6.67968	0.27921	1.34518	4.20306	3.77145	0.667454	0.185387	0.0642277	100
	PeschanayaV154-03	62.62	0.8393	14.45	7.74	0.2482	1.8194	5.49	3.49	0.7332	0.214	0.0765	97.7206		64.0807	0.858877	14.7871	7.92054	0.253989	1.86184	5.61806	3.57141	0.750302	0.218992	0.0782844	100
	PeschanayaV154-07	66.65	0.8124	14.87	5.73	0.1573	1.0373	4.36	3.22	0.7341	0.2021	0.0968	97.87		68.1005	0.830081	15.1936	5.85471	0.160723	1.05988	4.45489	3.29008	0.750077	0.206498	0.0989067	100
	PeschanayaV154-11	62.88	0.9232	14.63	7.54	0.1727	1.7281	5.73	3.41	0.6006	0.206	0.1052	97.9258		64.2119	0.942755	14.9399	7.69971	0.176358	1.7647	5.85137	3.48223	0.613322	0.210363	0.107428	100
	PeschanayaV154-15	62.7	0.8513	14.61	7.71	0.2691	1.7803	5.45	3.63	0.618	0.2076	0.143	97.9693		63.9996	0.868946	14.9128	7.86981	0.274678	1.8172	5.56297	3.70524	0.63081	0.211903	0.145964	100
	PeschanayaV154-13	62.23	0.918	14.61	7.93	0.2843	1.7999	5.86	3.52	0.5875	0.2089	0.1008	98.0494		63.468	0.936263	14.9007	8.08776	0.289956	1.83571	5.97658	3.59003	0.599188	0.213056	0.102805	100
	PeschanayaV154-09	62.4	1.0264	14.73	8.35	0.1562	1.8246	5.19	3.94	0.4283	0.2221	0.0863	98.3539		63.4444	1.04358	14.9765	8.48975	0.158814	1.85514	5.27686	4.00594	0.435468	0.225817	0.0877444	100
	PeschanayaV154-06	62.4	0.8513	15.01	8.13	0.2431	1.9799	6.02	3.23	0.5348	0.176	0.0815	98.6566		63.2497	0.862892	15.2144	8.24071	0.24641	2.00686	6.10197	3.27398	0.542082	0.178397	0.0826098	100
Zav-1: grey green tephra from 36-41 cm depth	KastrikumV156-09b	64.65	0.8969	13.96	6.91	0.136	1.2378	4.57	3.46	0.7686	0.2528	0.1127	96.9548		66.6806	0.92507	14.3985	7.12703	0.140272	1.27668	4.71354	3.56867	0.792741	0.26074	0.11624	100
	KastrikumV156-09a	64.79	0.8881	14	7.09	0.2144	1.2647	4.84	3.6	0.7204	0.2412	0.1646	97.8134		66.2384	0.907953	14.313	7.2485	0.219193	1.29297	4.9482	3.68048	0.736504	0.246592	0.16828	100
	KastrikumV156-05a	61.38	0.843	14.51	8.44	0.2127	1.8592	6.04	3.82	0.5666	0.1224	0.1235	97.9174		62.6855	0.86093	14.8186	8.61951	0.217224	1.89874	6.16846	3.90125	0.578651	0.125003	0.126127	100
	KastrikumV156-03a	61.77	0.7525	14.8	8.45	0.2137	1.9625	5.84	3.57	0.6036	0.1912	0.154	98.3075		62.8335	0.765455	15.0548	8.59548	0.217379	1.99629	5.94054	3.63146	0.613992	0.194492	0.156651	100
	KastrikumV156-15	63.01	0.8582	14.35	8.12	0.22	1.7098	5.39	3.76	0.6298	0.1772	0.0958	98.3208		64.0861	0.872857	14.5951	8.25868	0.223757	1.739	5.48205	3.82422	0.640556	0.180226	0.0974361	100
	KastrikumV156-05b	62.29	0.8752	14.58	8	0.1563	1.9999	5.83	3.67	0.6487	0.1627	0.1292	98.342		63.3402	0.889955	14.8258	8.13488	0.158935	2.03362	5.92829	3.73187	0.659637	0.165443	0.131378	100
	KastrikumV156-11b	63.2	0.8842	14.72	8.07	0.2	1.7229	5.22	3.55	0.6357	0.1909	0.1466	98.5403		64.1362	0.897298	14.9381	8.18954	0.202963	1.74842	5.29733	3.60259	0.645117	0.193728	0.148772	100
	KastrikumV156-10a	64.2	0.895	14.08	8.19	0.1619	1.5238	5.32	3.56	0.7462	0.2148	0.1469	99.0386		64.8232	0.903688	14.2167	8.2695	0.163472	1.53859	5.37164	3.59456	0.753444	0.216885	0.148326	100
	KastrikumV156-10b	63.81	0.8651	15.78	6.71	0.2275	1.0646	5.85	3.93	0.7035	0.1727	0.0862	99.1996		64.3249	0.87208	15.9073	6.76414	0.229336	1.07319	5.8972	3.96171	0.709176	0.174093	0.0868955	100
standards run in May and June 2009
		SiO2	TiO2	Al2O3	FeOt	MnO	MgO	CaO	Na2O	K2O	P2O5	Cl	total
	VG-A99	51.09	3.88	11.94	13.62	0.2222	4.88	9.17	2.8877	0.8143	0.4876	0	98.99
		50.61	3.79	11.62	13.08	0.1579	4.96	8.85	2.9268	0.7845	0.441	0.0437	97.27
		50.01	3.93	12.27	13.3	0.1452	5.04	9.17	2.7606	0.8912	0.4512	0.0573	98.01
		49.94	4.06	11.86	13.02	0.2026	4.88	9.33	2.7081	0.8681	0.476	0	97.34
		49.81	3.92	12.16	12.72	0.2252	4.64	9.28	2.7003	0.8497	0.4763	0	96.77
		50.94	4	12.32	13.12	0.1817	4.98	9.42	2.5772	0.8673	0.4757	0	98.88
		50.94	4	12.32	13.12	0.1817	4.98	9.42	2.5772	0.8673	0.4757	0	98.88
		47.79	4.07	11.7	13.01	0.2629	4.95	9.42	2.8441	0.8702	0.4229	0	95.33
		50.83	3.93	12.47	13.07	0.2642	4.98	8.85	2.7343	0.7822	0.4672	0	98.38
		49.79	3.96	12.17	12.99	0.2529	5.03	9.14	2.8443	0.8241	0.4644	0.0573	97.51
		50.38	3.96	12.08	12.97	0.0503	4.87	9	2.5717	0.8268	0.4417	0	97.15
		49.86	3.99	12.16	13.1	0.0909	5.07	9	2.6457	0.8357	0.4609	0.0336	97.24
		50.16	4.01	11.92	13.33	0.2578	4.93	8.93	2.7842	0.8457	0.5043	0.0578	97.7
		49.91	3.98	12.43	12.95	0.2743	4.95	9	2.7011	0.8375	0.4526	0.0388	97.52
		50.3	3.66	12.34	13.3	0.1373	5.04	8.9	2.8148	0.9317	0.4806	0.0675	97.95
		50.33	3.96	12.29	12.85	0.1762	4.86	8.64	2.8295	0.798	0.4885	0.0215	97.25
		50.46	3.95	11.97	13.47	0.127	5.05	8.89	2.1187	0.8624	0.436	0.0439	97.38
	Mean	50.1853	3.94412	12.1188	13.1188	0.188841	4.94647	9.08294	2.70743	0.844512	0.464859	0.0247882	97.6206
	2SD	1.50074	0.195967	0.498642	0.449771	0.13071	0.206391	0.468656	0.373079	0.0771398	0.0430892	0.0523246	1.7781
	Ref. values	50.94	4.06	12.49	13.3	0.19	5.08	9.3	2.66	0.82	0.416		99.256	Reference
														Jarosevich et al. (1980)
		SiO2	TiO2	Al2O3	FeOt	MnO	MgO	CaO	Na2O	K2O	P2O5	Cl	total
	AGV-1 standard	60.28	1.0343	16.94	6.36	0.147	1.5238	5.16	4.13	2.9858	0.5818	0.0337	99.17
		60.35	0.984	17.1	6.18	0.151	1.4892	4.91	4.2	2.9816	0.4878	0.0355	98.86
		61.18	1.1362	17.38	6.27	0.2	1.5513	5.01	4.01	3.12	0.5017	0.0044	100.37
		60.22	1.0851	17.02	6.05	0.0864	1.4863	4.93	4.23	2.9283	0.4943	0	98.53
		60.31	1.0371	17.06	6.26	0.0508	1.5131	5.1	4.15	3.02	0.5528	0.0087	99.07
		58.32	1.0841	17	5.73	0.1519	1.4443	4.94	3.24	2.939	0.4832	0.0084	95.34
		60.47	1.129	17	5.87	0.1439	1.5034	4.88	2.8912	2.9613	0.5152	0	97.36
		59.28	1.07	17.32	6.27	0.13	1.43	4.86	4.03	2.92	0.5	0.04	97.83
		59.88	1.18	17.25	5.66	0.08	1.53	4.58	3.99	2.79	0.53	0.04	97.51
		59.04	1.08	17.44	6.25	0.12	1.44	4.86	4.13	2.92	0.53	0.04	97.85
		60.59	1.19	16.92	6.11	0.07	1.49	4.81	4.08	2.81	0.56	0.05	98.68
		59.72	1.101	16.98	5.95	0.1019	1.4542	4.83	4.04	2.9599	0.571	0.045	97.75
		59.97	1.1062	16.98	6.11	0.1104	1.4976	4.8	4.13	3.01	0.4857	0.0659	98.25
		59.97	1.1062	16.98	6.11	0.1104	1.4976	4.8	4.13	3.01	0.4857	0.0659	98.25
		59.83	1.1307	17.19	6.22	0.1004	1.4155	4.87	4.2	2.8497	0.5283	0.023	98.36
		58.94	1.1001	17.14	5.82	0.0727	1.4704	4.92	4.09	2.9057	0.5131	0.0093	96.98
		58.56	1.1602	17	5.98	0	1.4666	5.11	3.77	2.944	0.4874	0	96.48
		60.24	1.0831	17.19	6.29	0.0751	1.5837	5	3.65	2.8306	0.4661	0.0143	98.41
		60.03	1.1088	16.92	5.88	0.0227	1.5663	4.86	4.22	3.04	0.5544	0.0093	98.2
		61.03	1.1296	17.02	6.11	0.0934	1.4364	5.27	2.7824	2.907	0.4823	0.0044	98.26
		61.03	1.1296	17.02	6.11	0.0934	1.4364	5.27	2.7824	2.907	0.4823	0.0044	98.26
		60.24	1.018	17.46	6.41	0.0879	1.5556	5.01	3.1	2.9018	0.5229	0.0354	98.33
		59.48	1.0979	17.25	5.88	0.2087	1.5456	5.26	4.19	3.01	0.5727	0	98.5
		60.36	1.0824	17.59	5.92	0.221	1.5173	4.95	4.23	3.02	0.5128	0	99.4
		59.86	1.2332	17.27	5.75	0.1558	1.4525	4.92	4.2	2.8898	0.5627	0.0433	98.32
		58.71	1.1078	17.02	6.11	0.1415	1.4649	5	4.19	3.02	0.5431	0.0046	97.31
		60.03	1.0684	17.26	6.19	0.14	1.4844	4.9	4.12	3.02	0.544	0	98.76
		60.13	1.0417	17.37	5.89	0.0784	1.4905	4.93	3.98	2.9716	0.5312	0.0016	98.42
		59.72	1.0146	17.26	5.98	0.0956	1.5368	4.94	4.16	2.9734	0.59	0.0136	98.29
		58.68	1.0175	17.25	5.23	0.1499	1.5207	4.81	4.01	3.11	0.5307	0.0046	96.31
		58.68	1.0175	17.25	5.23	0.1499	1.5207	4.81	4.01	3.11	0.5307	0.0046	96.31
		59.38	1.0715	16.85	5.88	0.0426	1.5117	4.87	4.01	2.9453	0.4444	0	97
		59.4	1.0999	17.11	5.67	0.0913	1.4255	4.78	4.23	2.9375	0.4828	0.0393	97.27
		59.4	1.0999	17.11	5.67	0.0913	1.4255	4.78	4.23	2.9375	0.4828	0.0481	97.27
		58.87	1.0998	17.12	5.67	0.0913	1.4261	4.78	4.23	2.937	0.4827	0.0481	96.74
		59.94	1.1	17.11	5.67	0.0913	1.425	4.79	4.23	2.938	0.483	0.0481	97.8
		59.95	1.1109	17.28	5.72	0.0922	1.4398	4.83	4.27	2.9667	0.4877	0.0486	98.19
		59.98	1.1095	17.32	6.33	0.0922	1.4445	4.83	4.29	2.9646	0.4873	0.0485	98.87
		59.56	1.0587	16.99	6.82	0.1202	1.5286	4.95	4.33	3.13	0.5454	0	99.04
		59.54	1.0599	16.96	6.27	0.1203	1.5241	4.95	4.32	3.13	0.5457	0	98.42
		60.07	1.06	16.95	6.27	0.1203	1.5235	4.95	4.31	3.13	0.5458	0	98.94
		60.38	1.0355	17.17	6.12	0.0742	1.4957	5.13	4.15	3	0.4687	0	99.02
		60.09	1.1297	17.35	6.12	0.0878	1.5182	5.09	3.76	2.8757	0.5022	0	98.52
		59.49	1.0949	17.45	5.99	0.1149	1.5452	4.95	3.91	2.8589	0.4842	0	97.89
		59.3	1.0949	17.45	5.99	0.1149	1.5454	4.95	3.91	2.8587	0.4842	0	97.7
		59.66	1.0949	17.44	5.99	0.1149	1.5451	4.95	3.91	2.859	0.4842	0	98.05
		59.72	1.101	16.98	5.95	0.1019	1.4542	4.83	4.04	2.9599	0.571	0.045	97.75
		59.83	1.1307	17.19	6.22	0.1004	1.4155	4.87	4.2	2.8497	0.5283	0.023	98.36
		60.39	1.0238	17.16	6.01	0.0717	1.4829	4.97	3.95	3.01	0.548	0.0014	98.62
		58.94	1.1001	17.14	5.82	0.0727	1.4704	4.92	4.09	2.9057	0.5131	0.0093	96.98
		60.39	1.0563	17.41	6.1	0.0684	1.4964	4.92	4.23	2.8749	0.4956	0.0176	99.05
		60.04	1.1083	16.74	6.38	0.0482	1.5164	4.82	4.12	2.9174	0.53	0.018	98.24
	Mean	59.7971	1.09047	17.156	6.01615	0.10506	1.4899	4.92712	3.99588	2.95679	0.515981	0.019325	98.0662
	2SD	1.28353	0.0937756	0.373689	0.56674	0.0845387	0.089168	0.267899	0.748905	0.167326	0.0686402	0.0414941	1.80287
	Ref. values	59.38	1.05	17.11	6.07936	0.0966	1.508	4.89	4.251	2.935	0.4927		97.7927	Reference
	2SD	0.41	0.014	0.13	0.0710984	0.0018	0.021	0.052	0.05	0.037	0.0085		0.795398	Fairbairn et al. (1951); Jochum et al. (2016)
		SiO2	TiO2	Al2O3	FeOt	MnO	MgO	CaO	Na2O	K2O	P2O5	Cl	total
	VG-568	75.57	0.091	11.85	1.2658	0.0565	0.0336	0.4478	3.42	4.92	0	0.1248	97.75
		76.61	0.056	11.9	1.121	0.0398	0.0132	0.4286	3.63	4.59	0	0.1578	98.52
		78.01	0.0503	11.94	0.9371	0.0707	0.0309	0.429	3.47	4.76	0	0.0977	99.77
		76.66	0.0262	12.09	1.0919	0.0292	0.037	0.4891	3.69	4.69	0.0109	0.1214	98.91
		75.51	0.0812	11.72	1.14	0	0.0254	0.4817	3.84	4.71	0.0463	0.0831	97.62
		76.9	0.0635	11.59	1.08	0	0.0296	0.3661	2.6492	5.05	0.018	0.1415	97.85
		77.43	0.0805	11.91	1.2663	0	0.0223	0.4789	2.2103	4.62	0.0441	0.1172	98.15
		76.08	0.1003	12.06	0.999	0.0118	0.0378	0.404	3.26	4.66	0	0.114	97.7
		77.02	0.1121	12.32	1.1887	0	0.0402	0.4978	3.79	4.68	0.0036	0.0397	99.68
		75.85	0.0303	11.71	1.238	0.0428	0.0407	0.3892	3.71	4.86	0.0067	0.2346	98.07
		76	0.0942	11.77	1.2236	0.0056	0.0159	0.3968	3.73	4.89	0.0128	0.1588	98.27
		77.66	0.0769	11.97	1.1868	0	0.0219	0.4707	3.35	4.9	0	0.1075	99.72
		77.66	0.0769	11.97	1.1868	0	0.0219	0.4707	3.35	4.9	0	0.1075	99.72
		76.44	0.0956	12.09	1.2039	0	0.0365	0.45	3.72	4.65	0	0.1407	98.79
		76.44	0.0956	12.09	1.2039	0	0.0365	0.45	3.72	4.65	0	0.1407	98.79
		77.5	0.0561	12.13	1.1054	0.0103	0.0162	0.4401	3.43	5.12	0.0022	0.1045	99.9
		76.79	0.0876	11.62	0.927	0.022	0.0277	0.3936	3.86	4.88	0.0227	0.1514	98.75
		76.07	0.0304	11.85	1.135	0.0634	0.0282	0.4188	3.4	4.57	0	0.0492	97.59
		74.43	0.0509	11.58	1.2785	0.0161	0.015	0.5031	4.14	4.9	0	0.2907	97.14
	Mean	76.5595	0.0713474	11.9032	1.14625	0.0193789	0.0279211	0.442421	3.49313	4.78947	0.00880526	0.130674	98.5626
	2SD	1.79457	0.0513833	0.406013	0.20851	0.0479893	0.0180208	0.0803842	0.881513	0.318153	0.0290594	0.114783	1.7451
	Ref. values	76.71	0.12	12.06	0.8	0.03		0.5	3.75	4.89		0.17	98.9584	Reference
														Jarosevich et al. (1980)

## Sheet: Zav1_Chirpoi_GEOMAR
Probe	JEOL JXA 8200 electron microprobe, GEOMAR (Kiel)
Beam diameter	5 μm
Beam current	6 nA
Accelerating voltage	15 kV
Count times	Si, Al, Fe, Mg, Ca, P	20s (peak), 10s (background)
	Fe, K, Ti Cl, S	30s (peak), 15s (background)
	F, Mn	40s (peak), 20s (background)
	Na	10s (peak), 5s (background), analysed first
Analysis date	2015-05-22
2008-24-4
Lat (°N)	46.5406
Long (°E)	150.897
Tephra sample from Peschanaya Bay, Chirpoi Island
Sandy soil (~1 m thick) overlies the tephra unit.
																		NORMALISED
Eruption ID	sample_number	SiO2	TiO2	Al2O3	FeOt	MnO	MgO	CaO	Na2O	K2O	P2O5	F	SO3	Cl	O=F,Cl	total		SiO2	TiO2	Al2O3	FeOt	MnO	MgO	CaO	Na2O	K2O	P2O5	F	SO3	Cl	O=F,Cl	total
Zav-1: grey green ash	2008-24-4_1	63.1069	0.950571	12.9945	7.32932	0.2526	1.25539	4.61814	4.1959	0.70893	0.159234	0.0356	0.0275819	0.146801	-0.0480714	95.7334		65.9194	0.992936	13.5736	7.65596	0.263858	1.31134	4.82395	4.3829	0.740525	0.166331	0.0371866	0.0288112	0.153344	-0.0502138	100
	2008-24-4_3	55.9294	0.933097	13.8405	8.02039	0.218	2.38962	5.59142	3.72969	0.495675	0.135834	0	0.115923	0.126683	-0.0285483	91.4977		61.1266	1.0198	15.1266	8.76568	0.238257	2.61167	6.111	4.07627	0.541735	0.148456	0	0.126695	0.138455	-0.0312012	100
	2008-24-4_4	63.9757	0.825371	14.5881	6.70637	0.2423	1.49287	4.94588	4.54556	0.694024	0.192432	0	0.0246372	0.102482	-0.0230945	98.3126		65.0738	0.839537	14.8385	6.82148	0.246459	1.51849	5.03076	4.62358	0.705936	0.195734	0	0.0250601	0.104241	-0.0234909	100
	2008-24-4_5	63.1662	0.77116	13.8601	6.12236	0.1702	1.22793	4.54862	4.06875	0.69631	0.1599	0.0379	0.0775434	0.14959	-0.0496683	95.0069		66.4859	0.811688	14.5886	6.44412	0.179145	1.29246	4.78767	4.28259	0.732904	0.168304	0.0398918	0.0816187	0.157451	-0.0522786	100
	2008-24-4_6	63.5117	0.791911	14.0274	6.0445	0.1352	1.3364	4.64793	4.61973	0.778988	0.201278	0.0458	0.0239501	0.142021	-0.0512889	96.2555		65.9824	0.822718	14.5731	6.27964	0.140459	1.38839	4.82874	4.79945	0.809292	0.209108	0.0475817	0.0248818	0.147545	-0.0532841	100
	2008-24-4_7	60.3722	0.902715	15.434	8.07879	0.2141	2.24088	6.39587	3.9628	0.586104	0.152671	0.0628	0.00461334	0.0959088	-0.0480553	98.4554		61.3193	0.916877	15.6762	8.20554	0.217459	2.27604	6.49621	4.02497	0.595299	0.155066	0.0637852	0.00468572	0.0974134	-0.0488092	100
	2008-24-4_8	61.4483	1.01193	14.7651	8.4292	0.2548	1.91368	5.81985	4.58794	0.624463	0.155239	0.0305	0.0226741	0.13495	-0.0432533	99.1554		61.9717	1.02055	14.8909	8.501	0.25697	1.92998	5.86942	4.62702	0.629782	0.156561	0.0307598	0.0228672	0.136099	-0.0436217	100
	2008-24-4_9	64.9828	0.801443	14.5782	6.12236	0.1993	1.2892	4.638	4.4502	0.729301	0.128129	0	0.0557527	0.152578	-0.0343837	98.0929		66.2462	0.817024	14.8617	6.24139	0.203175	1.31427	4.72817	4.53672	0.743481	0.13062	0	0.0568367	0.155544	-0.0350522	100
	2008-24-4_10	59.8094	0.930416	14.4504	8.1664	0.1868	2.07232	5.84964	4.2065	0.588887	0.177117	0.0264	0.0522191	0.0979006	-0.0331779	96.5812		61.9266	0.963351	14.9619	8.45547	0.193412	2.14568	6.05671	4.3554	0.609732	0.183387	0.0273345	0.0540676	0.101366	-0.0343523	100
	2008-24-4_11	61.2706	0.919991	14.7553	8.50707	0.1769	2.01283	5.75032	4.53497	0.616811	0.21098	0.0226	0	0.122699	-0.0371664	98.8639		61.9747	0.930563	14.9249	8.60483	0.178933	2.03596	5.81641	4.58708	0.623899	0.213405	0.0228597	0	0.124109	-0.0375935	100
	2008-24-4_12	61.9419	0.820108	14.3028	6.85238	0.2429	1.78478	5.1743	4.52437	0.676037	0.184346	0	0.0621329	0.137738	-0.0310396	96.6728		64.0738	0.848334	14.7951	7.08822	0.25126	1.8462	5.35238	4.68009	0.699305	0.190691	0	0.0642713	0.142479	-0.0321079	100
	2008-24-4_14	61.705	0.884148	14.9422	8.6044	0.2431	2.03266	5.8993	4.18531	0.593756	0.150959	0.0091	0.0202202	0.100191	-0.0264099	99.3439		62.1125	0.889987	15.0409	8.66123	0.244705	2.04608	5.93826	4.21295	0.597677	0.151955	0.0091601	0.0203537	0.100853	-0.0265843	100
	2008-24-4_15	61.9123	0.91175	14.6569	8.4876	0.2379	2.10207	5.96882	4.21709	0.588887	0.185963	0.0365	0.0349436	0.0900327	-0.0356575	99.3952		62.2891	0.917298	14.7461	8.53925	0.239348	2.11486	6.00514	4.24276	0.59247	0.187095	0.0367221	0.0351563	0.0905806	-0.0358745	100
	2008-24-4_16	62.4553	0.928629	14.5487	7.95226	0.2534	1.91368	5.70067	4.14292	0.595644	0.17978	0.04	0.0309192	0.0917258	-0.0375127	98.7962		63.2163	0.939944	14.726	8.04916	0.256488	1.93699	5.77013	4.19341	0.602902	0.181971	0.0404874	0.031296	0.0928435	-0.0379698	100
	2008-24-4_17	60.4511	0.96189	14.3225	9.18841	0.2023	2.53835	6.19724	4.01578	0.567323	0.163134	0	0.0383791	0.10039	-0.0226232	98.7242		61.2324	0.97432	14.5076	9.30715	0.204914	2.57115	6.27733	4.06767	0.574654	0.165242	0	0.0388751	0.101688	-0.0229156	100
	2008-24-4_18	62.4356	0.977875	14.5979	7.71866	0.3094	1.96325	5.50204	3.98399	0.646623	0.158283	0.0766	0.0261096	0.0867461	-0.0518011	98.4313		63.4306	0.99346	14.8306	7.84167	0.314331	1.99454	5.58973	4.04748	0.656928	0.160806	0.0778208	0.0265257	0.0881286	-0.0526266	100
	2008-24-4_19	61.5174	1.00091	13.2109	9.31495	0.3521	2.17148	5.39279	4.12173	0.649505	0.22639	0.0567	0.0503542	0.133954	-0.0540604	98.1451		62.68	1.01983	13.4606	9.49099	0.358754	2.21252	5.49471	4.19963	0.66178	0.230669	0.0577716	0.0513058	0.136485	-0.0550821	100
	2008-24-4_20	61.2212	0.907878	14.5979	8.44867	0.1622	2.08224	5.85957	4.24888	0.64225	0.196141	0	0.018846	0.10786	-0.0243065	98.4694		62.1729	0.92199	14.8248	8.58	0.164721	2.11461	5.95065	4.31493	0.652234	0.19919	0	0.0191389	0.109537	-0.0246843	100
	2008-24-4_21	61.7149	0.941834	14.834	8.83801	0.2265	2.02275	5.98868	4.13233	0.603395	0.189959	0.0172	0.0425017	0.107462	-0.0314588	99.628		61.9453	0.945351	14.8894	8.87101	0.227346	2.0303	6.01104	4.14776	0.605648	0.190668	0.0172642	0.0426603	0.107863	-0.0315763	100
	2008-24-4_22	61.2212	0.905098	14.47	8.46813	0.2686	2.16156	6.42567	4.1959	0.5868	0.205463	0	0.0126622	0.105968	-0.0238801	99.0032		61.8376	0.91421	14.6157	8.55339	0.271304	2.18332	6.49036	4.23815	0.592708	0.207532	0	0.0127896	0.107035	-0.0241205	100
	2008-24-4_23	60.8757	0.910261	14.5192	8.91587	0.2508	2.20122	6.15752	4.11114	0.582527	0.201563	0.0072	0.0401459	0.108956	-0.0275849	98.8545		61.5811	0.920809	14.6875	9.01919	0.253706	2.22673	6.22887	4.15878	0.589277	0.203899	0.00728343	0.0406111	0.110218	-0.0279046	100
		SiO2	TiO2	Al2O3	FeOt	MnO	MgO	CaO	Na2O	K2O	P2O5	F	SO3	Cl	O=F,Cl	total
	Scapolite R6600	49.0184	0.0327646	24.6905	0.135393	0.04	0	13.7452	5.61573	0.884026	0.0165512	0	1.29409	1.39431	-0.314211	96.5528
		48.9	0.0110208	24.4446	0.0774786	0.1067	0	13.765	5.76407	0.854214	0.0069439	0.0716	1.35357	1.42419	-0.351092	96.4283
		48.979	0.00724793	24.5823	0.165761	0.0438	0	13.8643	5.66871	0.835532	0.0069439	0	1.32118	1.47399	-0.332166	96.6166
		48.8506	0	24.7397	0.102591	0.0844	0	13.7253	5.80645	0.857493	0.017978	0.1153	1.38184	1.43415	-0.371736	96.7441
		49.3245	0	24.7889	0.0936362	0.0507	0.00594925	13.7154	5.52037	0.872399	0.00370976	0	1.31441	1.42419	-0.320944	96.7932
		48.7716	0.00029786	24.7004	0.113492	0.0489	0	13.8643	5.36143	0.853419	0.0517463	0.07	1.3256	1.45407	-0.357151	96.2581
		49.2751	0.0157866	24.6118	0.00165469	0	0	13.8445	5.58394	0.856599	0	0	1.34013	1.41423	-0.3187	96.6251
		48.5051	0.040509	24.6217	0.135295	0.0217	0	13.775	5.6793	0.855605	0	0.0236	1.3365	1.46403	-0.339859	96.1184
		49.127	0.00685078	25.0447	0.0953882	0.0621	0.0196325	13.8345	5.40381	0.850736	0.0409976	0.0195	1.4212	1.46403	-0.338132	97.0524
		49.3739	0.0278996	24.3954	0.13841	0.037	0	13.775	5.58394	0.86276	0.0367171	0.0005	1.37694	1.38435	-0.312177	96.6806
		48.9888	0.00546077	24.6414	0.104343	0.0639	0.0163604	13.8048	5.46739	0.901118	0.00941707	0.0938	1.38135	1.46403	-0.369417	96.5727
		49.4825	0.0136023	24.8971	0.163815	0.0194	0	13.8941	5.40381	0.854611	0.00523171	0.0005	1.35318	1.36443	-0.307689	97.1446
	Mean	49.0497	0.0134534	24.6799	0.110605	0.0482167	0.00349519	13.8006	5.57158	0.861543	0.016353	0.0329	1.35	1.43	-0.336106	96.6322
	2SD	0.562589	0.0270087	0.357535	0.0883577	0.0579846	0.0140376	0.11841	0.288848	0.0342624	0.0347509	0.0854249	0.0711297	0.071293	0.0446099	0.583265
	Ref. values	49.78		25.05				13.58	5.42	0.78			1.35	1.43	-0.322254	97.0677	Reference
																	Jarosevich et al. (1980)
		SiO2	TiO2	Al2O3	FeOt	MnO	MgO	CaO	Na2O	K2O	P2O5	F	SO3	Cl	O=F,Cl	total
	VG-568	76.5339	0.103258	11.9321	1.20919	0.0098	0.0299446	0.469957	3.78267	4.9488	0.00551707	0.2078	0	0.100988	-0.110253	99.2237
		76.3957	0.0847909	12.0108	1.21922	0.0953	0.0273666	0.415334	3.66612	4.89911	0.0166463	0.2198	0	0.106665	-0.116585	99.0403
		76.4451	0.105443	12.1289	0.950572	0	0.0534441	0.43629	4.03697	4.88917	0.0233049	0.1825	0.00402441	0.112242	-0.102136	99.2658
		76.5043	0.0742665	11.9616	0.913098	0.0086	0	0.466879	3.82505	4.8693	0.0253976	0.2194	0.00117787	0.106864	-0.116461	98.8595
		76.5438	0.0765501	12.1092	1.1722	0.0849	0.0221114	0.42755	3.75088	4.79974	0.0021878	0.0824	0.0185515	0.105968	-0.0585748	99.1375
		76.8597	0.116463	12.3158	1.05686	0.0379	0.0277632	0.42179	3.54956	4.9488	0.00161707	0.2658	0	0.114433	-0.137704	99.5788
		77.225	0.0885638	11.9518	1.06124	0.0446	0.0342082	0.444334	3.50718	4.88917	0.0248268	0.1558	0.0241464	0.105868	-0.0894576	99.4673
		76.8696	0.0597706	12.2076	1.09638	0	0.018641	0.449797	3.7191	4.91898	0	0.1261	0.000981562	0.109553	-0.0777828	99.4987
		76.6623	0.06821	11.9223	0.799217	0.1263	0.033415	0.367763	3.84624	4.90905	0.0180732	0.2513	0.0102082	0.0817665	-0.124237	98.9719
		76.4253	0.0706922	12.1092	1.00527	0.0378	0	0.443639	3.58135	4.79974	0	0.0963	0.00638016	0.112641	-0.0659311	98.6224
		76.9387	0.0687064	11.9911	1.17016	0	0.021219	0.422286	3.85684	4.89911	0	0.0996	0.023263	0.106665	-0.065974	99.5317
		77.1164	0.0768479	12.0797	1.13736	0.0006	0.0256809	0.480088	3.87803	4.90905	0	0.1475	0.0114843	0.123496	-0.0899354	99.8963
	Mean	76.71	0.0827969	12.06	1.0659	0.03715	0.0244828	0.437142	3.75	4.89	0.00979756	0.171192	0.00835146	0.107262	-0.0962525	99.2578
	2SD	0.56692	0.0348367	0.241973	0.258522	0.0867705	0.0289996	0.0599931	0.30848	0.0960506	0.0216937	0.125005	0.0183577	0.0197054	0.0512984	0.712181
	Ref. values	76.71	0.12	12.06	0.8	0.03		0.5	3.75	4.89		0.17			-0.0715789	98.9584	Reference
																	Jarosevich et al. (1980)
		SiO2	TiO2	Al2O3	FeOt	MnO	MgO	CaO	Na2O	K2O	P2O5	F	SO3	Cl	O=F,Cl	total
	VG-A99	50.1736	4.07076	12.1092	13.3349	0.1145	5.05686	9.41504	2.92442	0.853916	0.438322	0.026	0.0276801	0.0209147	-0.0156605	98.5504
		50.5981	4.08068	12.0993	12.8093	0.1772	5.09653	9.20648	2.75489	0.825793	0.406171	0.1145	0.0228704	0.0309737	-0.0551905	98.1676
		50.6376	4.09061	12.2272	13.7729	0.1633	5.05686	9.32566	2.86084	0.837122	0.440415	0.1219	0.0273856	0.0222094	-0.0563313	99.5277
		50.5487	4.02111	12.3748	13.4225	0.2084	5.06678	9.19655	2.9774	0.831557	0.402271	0.1331	0	0.01962	-0.0604635	99.1423
		50.4105	4.02111	12.4731	13.0331	0.2061	5.11636	9.35545	2.92442	0.875877	0.509473	0.0519	0.0307229	0.0325672	-0.0291917	99.0116
		50.835	4.0509	12.4928	13.5198	0.2521	5.12627	9.2462	2.92442	0.825296	0.390666	0.0805	0.0390662	0.0277867	-0.0401565	99.7707
		50.6771	4.09061	12.542	13.0526	0.2018	5.04695	9.25614	2.88203	0.822812	0.394376	0.0465	0.0199257	0.034559	-0.0273669	99.04
		50.5685	4.06083	12.4436	13.0526	0.2074	5.07669	9.35545	2.7125	0.838513	0.453066	0	0.0504523	0.0195204	-0.00439896	98.8347
		50.7264	4.0509	12.2666	13.2765	0.1888	5.06678	9.31572	2.79727	0.833942	0.391237	0.1617	0.0398514	0.0305753	-0.0749744	99.0713
		50.2624	4.0509	12.2567	13.1207	0.2266	5.07669	9.36538	2.89263	0.827085	0.418632	0.1362	0.0225759	0.0224086	-0.0623972	98.6166
		50.5586	3.99133	12.3846	13.5782	0.2891	5.13619	9.276	2.80786	0.808303	0.338824	0.0652	0.029545	0.022807	-0.0325922	99.254
		50.6376	4.14026	12.3453	13.6269	0.2084	5.03703	9.28593	2.75489	0.839308	0.408549	0	0.037692	0.0115529	-0.00260346	99.3307
	Mean	50.5528	4.06	12.3346	13.3	0.203642	5.08	9.3	2.85113	0.83496	0.416	0.078125	0.0289806	0.0246246	-0.0384439	99.0265
	2SD	0.376765	0.0782739	0.290292	0.584508	0.0868445	0.064027	0.134306	0.167705	0.0340051	0.0836263	0.110213	0.0253315	0.0134472	0.0474884	0.880985
	Ref. values	50.94	4.06	12.49	13.3	0.19	5.08	9.3	2.66	0.82	0.416					99.256	Reference
																	Jarosevich et al. (1980)

## Sheet: Zavaritskii_compilation
sample_code	sample_location	Lat	Long (°E)	SiO2	TiO2	Al2O3	FeOt	MnO	MgO	CaO	Na2O	K2O	P2O5	Cl	total	Notes/reference	Sample type
C-312	Simushir Island	46.93	151.95	61.64	0.76	15.57	7.57593	0.19	1.98	5.92	4.13	0.64	0.16		98.5659	Frolova et al. (2001)	Whole rock, eruptive unit uncertain
C-321	Simushir Island	46.93	151.95	63.86	0.61	15.08	6.51795	0.19	1.84	5.25	4.31	0.64	0.14		98.438	Frolova et al. (2001)	Whole rock, eruptive unit uncertain
C-308/1	Simushir Island	46.93	151.95	64.11	0.5	14.75	7.37993	0.18	1.86	5	4.33	0.66	0.14		98.9099	Frolova et al. (2001)	Whole rock, eruptive unit uncertain
samp. 2	Simushir Island	46.93	151.95	64.4	0.96	14.62	6.89048	0.49	1.88	5.21	4.2	0.75	0.1		99.5005	Ostapenko et al. (1967); Gorshkov (1970)	Whole rock, welded tuff of Zav-1 eruption
samp. 58854	Simushir Island	46.93	151.95	61.67	0.79	16.51	7.4211	0.23	2.16	5.93	3.17	1.02			98.9011	Gorshkov (1970)	Whole rock, young extrusive dome in caldera?
01101-1	Simushir Island	46.9197	151.913	62.9247	0.93568	14.9955	8.39022	0.215549	1.89556	5.61113	4.23814	0.596676	0.196844		100	O. Dirksen (unpublished data)	Glass, Zav-1, tephra layer thickness is 500 cm
01101-1	Simushir Island	46.9197	151.913	62.6623	0.912813	15.3713	8.23751	0.207434	1.64013	5.78273	4.3731	0.575133	0.237574		100	O. Dirksen (unpublished data)	Glass, Zav-1, tephra layer thickness is 500 cm
01101-1	Simushir Island	46.9197	151.913	62.551	0.966883	14.3637	9.19085	0.256865	2.34142	5.6037	4.0982	0.62735	0		100	O. Dirksen (unpublished data)	Glass, Zav-1, tephra layer thickness is 500 cm
01101-1	Simushir Island	46.9197	151.913	63.0201	0.877733	14.9099	8.42848	0.242471	1.98248	5.66805	4.08238	0.612544	0.17594		100	O. Dirksen (unpublished data)	Glass, Zav-1, tephra layer thickness is 500 cm
01101-1	Simushir Island	46.9197	151.913	62.6153	0.969413	14.9259	8.52815	0.192351	1.94637	5.80853	4.15098	0.637392	0.225657		100	O. Dirksen (unpublished data)	Glass, Zav-1, tephra layer thickness is 500 cm
01101-1	Simushir Island	46.9197	151.913	62.6412	0.876728	14.7873	8.80094	0.24497	1.98517	5.8892	3.9404	0.647072	0.187055		100	O. Dirksen (unpublished data)	Glass, Zav-1, tephra layer thickness is 500 cm
01101-1	Simushir Island	46.9197	151.913	61.9922	0.880649	15.8594	7.96343	0.176586	1.86135	5.97204	4.53443	0.590792	0.169108		100	O. Dirksen (unpublished data)	Glass, Zav-1, tephra layer thickness is 500 cm
01101-1	Simushir Island	46.9197	151.913	62.128	0.898903	15.5733	8.0243	0.223134	1.99222	5.87529	4.4378	0.619753	0.227248		100	O. Dirksen (unpublished data)	Glass, Zav-1, tephra layer thickness is 500 cm
01101-1	Simushir Island	46.9197	151.913	62.165	0.905917	15.7516	7.97751	0.258785	1.92644	5.98402	4.44738	0.583374	0		100	O. Dirksen (unpublished data)	Glass, Zav-1, tephra layer thickness is 500 cm
01101-1	Simushir Island	46.9197	151.913	62.1135	0.841125	15.8812	7.88454	0.189163	1.85906	5.92734	4.54612	0.608815	0.149095		100	O. Dirksen (unpublished data)	Glass, Zav-1, tephra layer thickness is 500 cm
011181-50	Simushir Island	46.9649	152.002	65.3156	0.791146	15.1434	6.8808	0.244859	0.98057	5.29131	4.29876	0.735971	0.236995	0.0805358	100	O. Dirksen (unpublished data)	Glass, Zav-1, tephra layer thickness is 65 cm
011181-50	Simushir Island	46.9649	152.002	67.6212	0.875945	14.8047	5.62397	0.150073	0.799238	4.4855	4.49798	0.778157	0.259538	0.103705	100	O. Dirksen (unpublished data)	Glass, Zav-1, tephra layer thickness is 65 cm
011181-50	Simushir Island	46.9649	152.002	62.8272	0.759948	15.9492	6.71063	0.201624	2.09369	5.9733	4.50797	0.663236	0.21631	0.0969006	100	O. Dirksen (unpublished data)	Glass, Zav-1, tephra layer thickness is 65 cm
FROLOVA T. I., PLECHOV P. YU., TIKHOMIROV P. L., CHURAKOV S. V.: MELT INCLUSIONS IN MINERALS OF ALLIVALITES OF THE KURIL-KAMCHATKA ISLAND ARC | GEOCHEM. INT. 39 [2001] 336-346
GORSHKOV G. S.: VOLCANISM AND THE UPPER MANTLE. INVESTIGATIONS IN THE KURILE ISLAND ARC | [1970] 1-385
OSTAPENKO V. F., FEDORCHENKO V. I., SHILOV V. N.: PUMICES, IGNIMBRITES AND RHYOLITES FROM THE GREAT KURILE ARC | BULL. VOLCANOL. 30 [1967] 81-92 | doi: 10.1007/BF02597658

## Sheet: Ferdinandea_1831_compilation
sample_code	sample_location	SiO2	TiO2	Al2O3	FeOt	MnO	MgO	CaO	Na2O	K2O	P2O5	total	Notes	Sample type	Reference
IF2	Graham Volcanic Field	49.1	2.74	17.06	10.0168	0.15	4.47	8.4	4.64	1.51	0.79	98.8768	Lava	Whole rock	Rotolo et al. (2006)
IF3	Graham Volcanic Field	49.05	2.71	17.2	10.0528	0.14	4.5	8.44	4.53	1.48	0.78	98.8828	Lava	Whole rock	Rotolo et al. (2006)
IF5	Graham Volcanic Field	49.83	2.67	17.41	9.78278	0.13	4.64	7.91	4.44	1.44	0.66	98.9128	Lava	Whole rock	Rotolo et al. (2006)
FERD1	Graham Volcanic Field	51.09	2.73	16.38	9.57579	0.05	6.28	7.95	3.22	1.16	0.48	98.9158	Scoria	Whole rock	Rotolo et al. (2006)
#04-01	Graham Volcanic Field	51.33	2.88	16.58	11.5647	0.13	4.65	5.3	3.89	1.92	0.47	98.7147	Scoria	Whole rock	Rotolo et al. (2006)
#04-04	Graham Volcanic Field	49.77	2.89	15.81	14.7147	0.12	4.67	4.55	3.28	2.07	0.49	98.3647	Scoria	Whole rock	Rotolo et al. (2006)
#06-05	Graham Volcanic Field	48.46	3.91	14.65	12.26	0	4.29	8.88	3.62	2.32	1.62	95.34	Lapilli-tuff	Glass (2 analyses)	Rotolo et al. (2006)
#05-02	Graham Volcanic Field	47.7	4.05	15.13	11.64	0.16	4.07	8.8	4.01	2.55	1.89	96.24	Lapilli-tuff	Glass (5 analyses)	Rotolo et al. (2006)
#05-04	Graham Volcanic Field	47.14	4.19	15.3	11.87	0.3	4.16	8.95	4.02	2.34	1.74	97.31	Scoria	Glass (3. analyses)	Rotolo et al. (2006)
FERD 1	Graham Volcanic Field	49.2	4.09	14.39	12.11	0.13	3.9	8.37	4.27	2.09	1.45	96.73	Lapilli-tuff	Glass (10 analyses)	Rotolo et al. (2006)
FERD 2	Graham Volcanic Field	49.49	4.16	14	12.78	0.1	3.67	8.72	3.43	2.03	1.61	97.36	Lapilli-tuff	Glass (5 analyses)	Rotolo et al. (2006)
CS72-45-1A	Graham Volcanic Field	49.32	2.68	16.26	10.24	0.15	5.75	7.87	4.29	1.45	0.85	98.86	Neck of fracture massive lava, relict of conduit	Whole rock	Calanchi et al. (1989)
CS81-16-2A-I	Graham Volcanic Field	49.21	2.86	15.47	10.91	0.16	5.97	7.88	4.43	1.49	0.72	99.1	Scoria likely from 1831 eruption	Whole rock	Calanchi et al. (1989)
CS81-16-2A-II	Graham Volcanic Field	49.22	2.85	15.58	10.77	0.17	5.95	8.11	4.37	1.54	0.72	99.28	Scoria likely from 1831 eruption	Whole rock	Calanchi et al. (1989)
ROTOLO, S.G., CASTORINA, F., CELLURA, D. AND POMPILIO, M., 2006. PETROLOGY AND GEOCHEMISTRY OF SUBMARINE VOLCANISM IN THE SICILY CHANNEL RIFT. THE JOURNAL OF GEOLOGY, 114 (3), 355-365. DOI: 10.1086/501223
CALANCHI, N., COLANTONI, P., ROSSI, P.L., SAITTA, M. AND SERRI, G., 1989. THE STRAIT OF SICILY CONTINENTAL RIFT SYSTEMS: PHYSIOGRAPHY AND PETROCHEMISTRY OF THE SUBMARINE VOLCANIC CENTRES. MARINE GEOLOGY, 87 (1), 55-83. DOI: 10.1016/0025-3227(89)90145-X
sample_code	sample_location	Lat (°N)	Long (°E)	SiO2	TiO2	Al2O3	FeOt	MnO	MgO	CaO	Na2O	K2O	P2O5	Cl	F	SO3	O=F,Cl	Total	Original total	Analysis Lab	Date of EPMA	Notes	Reference
M191-23-1-10	Graham Volcanic Field	37.1693	12.7218	50.6555	3.41687	14.3452	10.8182	0.260294	3.65226	7.67445	5.11367	2.40143	1.43603	0.14418	0.0402485	0.0910954	-0.049438	100	98.3888	GEOMAR	2024-08-02	Ferdinandea Smt., submarine deposits, sand size grains from sampling site M191-23	Geldmacher et al. (2023)
M191-23-1-10	Graham Volcanic Field	37.1693	12.7218	50.6944	3.54047	14.343	11.0843	0.141444	3.74661	7.796	4.85427	2.29782	1.307	0.128675	0.0434901	0.0699094	-0.0473089	100	98.4132	GEOMAR	2024-08-02	Ferdinandea Smt., submarine deposits, sand size grains from sampling site M191-23	Geldmacher et al. (2023)
M191-23-1-10	Graham Volcanic Field	37.1693	12.7218	49.1321	4.09481	13.8277	12.0118	0.119016	4.02278	8.4627	4.64078	2.00949	1.39753	0.129357	0.164947	0.0856065	-0.0986023	100	99.0619	GEOMAR	2024-08-02	Ferdinandea Smt., submarine deposits, sand size grains from sampling site M191-23	Geldmacher et al. (2023)
M191-23-1-10	Graham Volcanic Field	37.1693	12.7218	51.2718	3.22711	14.8164	10.4942	0.159935	3.42447	7.23292	5.08038	2.52432	1.54202	0.1316	0.115407	0.0577131	-0.0782489	100	99.0405	GEOMAR	2024-08-02	Ferdinandea Smt., submarine deposits, sand size grains from sampling site M191-23	Geldmacher et al. (2023)
M191-23-1-10	Graham Volcanic Field	37.1693	12.7218	48.9243	4.10894	13.8067	11.8641	0.0783485	3.95264	8.98398	4.65374	1.99366	1.43244	0.104033	0.0625573	0.0843207	-0.0497839	100	98.7894	GEOMAR	2024-08-02	Ferdinandea Smt., submarine deposits, sand size grains from sampling site M191-23	Geldmacher et al. (2023)
M191-23-1-10	Graham Volcanic Field	37.1693	12.7218	49.867	3.77634	14.1434	11.5914	0.160481	3.79876	8.07512	4.83727	2.12513	1.43025	0.131548	0.0222749	0.0800583	-0.0390236	100	98.7658	GEOMAR	2024-08-02	Ferdinandea Smt., submarine deposits, sand size grains from sampling site M191-23	Geldmacher et al. (2023)
M191-23-1-10	Graham Volcanic Field	37.1693	12.7218	49.166	3.81166	13.9047	12.2099	0.200074	3.95849	8.24063	4.99515	1.98908	1.31084	0.130173	0.105164	0.0517588	-0.0736144	100	99.4633	GEOMAR	2024-08-02	Ferdinandea Smt., submarine deposits, sand size grains from sampling site M191-23	Geldmacher et al. (2023)
M191-23-1-10	Graham Volcanic Field	37.1693	12.7218	48.7385	4.07474	13.3995	12.3537	0.159421	4.04073	8.82743	4.88034	1.98808	1.27414	0.110205	0.158108	0.0865926	-0.0914065	100	98.9831	GEOMAR	2024-08-02	Ferdinandea Smt., submarine deposits, sand size grains from sampling site M191-23	Geldmacher et al. (2023)
M191-23-1-10	Graham Volcanic Field	37.1693	12.7218	51.7729	3.07559	14.6451	10.4468	0.165013	3.49492	7.11349	5.15788	2.49648	1.35917	0.14753	0.156042	0.0680914	-0.0989481	100	99.204	GEOMAR	2024-08-02	Ferdinandea Smt., submarine deposits, sand size grains from sampling site M191-23	Geldmacher et al. (2023)
M191-23-1-10	Graham Volcanic Field	37.1693	12.7218	49.9868	3.71923	14.1528	11.7728	0.170685	3.8007	8.13418	4.70508	2.04566	1.3144	0.120553	0	0.104284	-0.0271669	100	99.0711	GEOMAR	2024-08-02	Ferdinandea Smt., submarine deposits, sand size grains from sampling site M191-23	Geldmacher et al. (2023)
M191-23-1-10	Graham Volcanic Field	37.1693	12.7218	50.406	3.57052	14.1917	11.2902	0.138487	3.84409	8.01329	4.7345	2.15499	1.43736	0.131846	0.108359	0.0540039	-0.0753369	100	99.576	GEOMAR	2024-08-02	Ferdinandea Smt., submarine deposits, sand size grains from sampling site M191-23	Geldmacher et al. (2023)
M191-23-1-10	Graham Volcanic Field	37.1693	12.7218	50.2583	3.60144	14.3203	11.0063	0.135206	3.74158	7.86581	5.02793	2.21655	1.50102	0.142556	0.179837	0.110967	-0.107846	100	99.0342	GEOMAR	2024-08-02	Ferdinandea Smt., submarine deposits, sand size grains from sampling site M191-23	Geldmacher et al. (2023)
M191-23-1-10	Graham Volcanic Field	37.1693	12.7218	50.9378	3.33055	14.6436	11.0718	0.095523	3.62766	7.51631	4.75874	2.29003	1.44053	0.154384	0.119778	0.0985032	-0.0852235	100	100.185	GEOMAR	2024-08-02	Ferdinandea Smt., submarine deposits, sand size grains from sampling site M191-23	Geldmacher et al. (2023)
M191-23-1-04	Graham Volcanic Field	37.1693	12.7218	50.7313	3.24834	14.7524	10.8619	0.206609	3.46822	7.57742	5.21844	2.33465	1.35041	0.139846	0.0303955	0.124444	-0.0443127	100	99.0279	GEOMAR	2024-08-02	Ferdinandea Smt., submarine deposits, unconsolidated lapilli tuff matrix from sampling site M191-23	Geldmacher et al. (2023)
M191-23-1-04	Graham Volcanic Field	37.1693	12.7218	50.4804	3.57393	14.3041	11.0161	0.152318	3.66796	7.74752	4.95065	2.37944	1.41687	0.139367	0.227105	0.0712973	-0.12703	100	98.4125	GEOMAR	2024-08-02	Ferdinandea Smt., submarine deposits, unconsolidated lapilli tuff matrix from sampling site M191-23	Geldmacher et al. (2023)
M191-23-1-04	Graham Volcanic Field	37.1693	12.7218	51.0064	3.39974	14.6137	10.4702	0.0916685	3.57484	7.58629	5.03918	2.37961	1.54816	0.114879	0.181508	0.0961043	-0.102313	100	98.3981	GEOMAR	2024-08-02	Ferdinandea Smt., submarine deposits, unconsolidated lapilli tuff matrix from sampling site M191-23	Geldmacher et al. (2023)
M191-23-1-04	Graham Volcanic Field	37.1693	12.7218	50.1287	3.5916	13.9133	11.889	0.188608	3.81241	7.9482	4.57293	2.28916	1.42285	0.130072	0.0906076	0.0899329	-0.0674625	100	100.102	GEOMAR	2024-08-02	Ferdinandea Smt., submarine deposits, unconsolidated lapilli tuff matrix from sampling site M191-23	Geldmacher et al. (2023)
M191-23-1-04	Graham Volcanic Field	37.1693	12.7218	50.8669	3.31319	14.4725	10.7738	0.102183	3.69037	7.49771	5.19388	2.39944	1.46081	0.134575	0.0594445	0.0905803	-0.055356	100	97.57	GEOMAR	2024-08-02	Ferdinandea Smt., submarine deposits, unconsolidated lapilli tuff matrix from sampling site M191-23	Geldmacher et al. (2023)
M191-23-1-04	Graham Volcanic Field	37.1693	12.7218	50.7743	3.28755	14.6022	10.8267	0.275119	3.51508	7.52249	5.28582	2.36224	1.36301	0.14489	0.0326566	0.0543334	-0.0464013	100	99.5205	GEOMAR	2024-08-02	Ferdinandea Smt., submarine deposits, unconsolidated lapilli tuff matrix from sampling site M191-23	Geldmacher et al. (2023)
M191-23-1-04	Graham Volcanic Field	37.1693	12.7218	50.2975	3.24775	14.7833	11.2748	0.0285509	3.62066	7.40582	5.25794	2.36322	1.45953	0.151753	0.151903	0.0554297	-0.0981568	100	99.4716	GEOMAR	2024-08-02	Ferdinandea Smt., submarine deposits, unconsolidated lapilli tuff matrix from sampling site M191-23	Geldmacher et al. (2023)
M191-23-1-04	Graham Volcanic Field	37.1693	12.7218	50.3955	3.42505	14.9961	10.8198	0.186554	3.59782	7.62795	4.95666	2.38189	1.3907	0.139268	0.0645492	0.0767044	-0.058563	100	98.6844	GEOMAR	2024-08-02	Ferdinandea Smt., submarine deposits, unconsolidated lapilli tuff matrix from sampling site M191-23	Geldmacher et al. (2023)
M191-23-1-04	Graham Volcanic Field	37.1693	12.7218	49.9087	3.3542	14.7142	10.9968	0.184811	3.73714	7.69862	5.15316	2.38706	1.55657	0.135931	0.14432	0.119846	-0.0913987	100	98.0459	GEOMAR	2024-08-02	Ferdinandea Smt., submarine deposits, unconsolidated lapilli tuff matrix from sampling site M191-23	Geldmacher et al. (2023)
M191-23-1-04	Graham Volcanic Field	37.1693	12.7218	50.0397	3.33721	14.8452	11.069	0.143694	3.7456	7.60561	4.99032	2.44313	1.46355	0.154198	0.152869	0.109072	-0.0991146	100	97.0114	GEOMAR	2024-08-02	Ferdinandea Smt., submarine deposits, unconsolidated lapilli tuff matrix from sampling site M191-23	Geldmacher et al. (2023)
M191-23-1-04	Graham Volcanic Field	37.1693	12.7218	50.0825	3.45169	15.0194	10.9017	0.147811	3.62006	7.72715	4.99367	2.39202	1.42788	0.140881	0.123585	0.0554206	-0.0837835	100	97.8277	GEOMAR	2024-08-02	Ferdinandea Smt., submarine deposits, unconsolidated lapilli tuff matrix from sampling site M191-23	Geldmacher et al. (2023)
M191-23-1-04	Graham Volcanic Field	37.1693	12.7218	49.9582	3.50124	14.3965	11.4144	0.217583	3.68187	7.77683	5.09405	2.33696	1.38686	0.148296	0.0626557	0.0844732	-0.0598001	100	99.2727	GEOMAR	2024-08-02	Ferdinandea Smt., submarine deposits, unconsolidated lapilli tuff matrix from sampling site M191-23	Geldmacher et al. (2023)
M191-23-1-04	Graham Volcanic Field	37.1693	12.7218	50.3748	3.35079	14.5732	10.7666	0.180043	3.71	7.49293	5.29081	2.40164	1.59234	0.129012	0	0.166867	-0.0290731	100	97.421	GEOMAR	2024-08-02	Ferdinandea Smt., submarine deposits, unconsolidated lapilli tuff matrix from sampling site M191-23	Geldmacher et al. (2023)
M191-23-1-04	Graham Volcanic Field	37.1693	12.7218	50.6223	3.2972	14.704	10.9484	0.119767	3.64111	7.51509	5.05402	2.43681	1.40687	0.12486	0.0967004	0.101648	-0.0688534	100	99.2757	GEOMAR	2024-08-02	Ferdinandea Smt., submarine deposits, unconsolidated lapilli tuff matrix from sampling site M191-23	Geldmacher et al. (2023)
M191-23-1-04	Graham Volcanic Field	37.1693	12.7218	50.7311	3.33399	14.797	10.6235	0.210231	3.58796	7.67761	5.01776	2.31858	1.52713	0.139494	0.00486082	0.0643092	-0.0334819	100	98.7487	GEOMAR	2024-08-02	Ferdinandea Smt., submarine deposits, unconsolidated lapilli tuff matrix from sampling site M191-23	Geldmacher et al. (2023)
GELDMACHER, J., MICALLEF, A., ARCHONTIKIS, O., FELGENDREHER, M., FERRANTE, G.M., FORD, J., GRECH LICARI, J., HAUFF, F., HAUFF, S., HODGETTS, A., LANG, J., MEREDEW, K., TIMM, C., PORTNYAGIN, M., WATT, S., 2023. SUBMARINE VOLCANISM IN THE WESTERN SICILIAN CHANNEL, CRUISE NO. M191 (GPF 21-1_036), 16.07.2023–05.08.2023, ALGECIRAS (SPAIN) - PIRAEUS (GREECE), METEOR-BERICHTE. BEGUTACHTUNGSPANEL FORSCHU…
